# Supplementary material for: 3,5-Bis(4-fluoro­phen­yl)-4,5-dihydro-1H-pyrazole-1-carbaldehyde
Source: Acta Crystallogr Sect E Struct Rep Online. 2011 May 7;67(Pt 6):o1292–3. doi: 10.1107/S160053681101587X (PMC3120319; doi:10.1107/S160053681101587X)
Supplement: Supplementary file 1 [file e-67-o1292-sup1.cif]

##############################################################################
#                                                                            #
# This CIF contains the data in a paper accepted for publication in          #
# Acta Crystallographica Section E. It conforms to the requirements of       #
# Notes for Authors for Acta Crystallographica Section E, and has been       #
# peer reviewed under the auspices of the IUCr Commission on Journals.       #
#                                                                            #
# Full details of the Crystallographic Information File format               #
# are given in the paper "The Crystallographic Information File (CIF):       #
# a New Standard Archive File for Crystallography" by S. R. Hall, F. H.      #
# Allen and I. D. Brown [Acta Cryst. (1991), A47, 655-685].                  #
#                                                                            #
# The current version of the core CIF dictionary is obtainable from          #
# ftp://ftp.iucr.org/pub/cif_core.dic.                                       #
#                                                                            #
# Software is freely available for graphical display of the structure(s)     #
# in this CIF. For information consult the CIF software page                 #
# http://www.iucr.org/resources/cif/software.                                #
#                                                                            #
# This file may be used for bona fide research purposes within the           #
# scientific community so long as proper attribution is given to the journal # 
# article from which it was obtained.                                        #
#                                                                            #
##############################################################################
data_global
_audit_creation_method     'PLATON <TABLE ACC> option'
_journal_date_recd_electronic     2011-04-17
_journal_date_accepted     2011-04-26
_journal_name_full     'Acta Crystallographica, Section E'
_journal_year     2011
_journal_volume     67
_journal_issue      6
_journal_page_first     o1292
_journal_page_last     o1293
_journal_paper_category     QO
_journal_coeditor_code     LH5239
_publ_contact_author_name
; Dr. Mehmet Akkurt
;
_publ_contact_author_address
; Department of Physics,
  Faculty of Sciences,
  Erciyes University,
  38039 Kayseri,
  Turkey
;
_publ_contact_author_email     akkurt@erciyes.edu.tr
_publ_contact_author_fax     '+90-352-4374933'
_publ_contact_author_phone     '+90-352-4374901 ext. 33106'
_publ_section_title
;
3,5-Bis(4-fluorophenyl)-4,5-dihydro-1<i>H</i>-pyrazole-1-carbaldehyde
;
loop_
    _publ_author_name
    _publ_author_address
    'Zeliha Bakt\?ir'
;
Department of Physics,
Faculty of Sciences,
Erciyes University,
38039 Kayseri,
Turkey
;
    'Mehmet Akkurt'
;
Department of Physics,
Faculty of Sciences,
Erciyes University,
38039 Kayseri,
Turkey
;
    'S. Samshuddin'
;
Department of Studies in Chemistry,
Mangalore University,
Mangalagangotri 574 199,
India
;
    'B. Narayana'
;
Department of Studies in Chemistry,
Mangalore University,
Mangalagangotri 574 199,
India
;
    'H. S. Yathirajan'
;
Department of Studies in Chemistry,
University of Mysore,
Manasagangotri,
Mysore 570 006,
India
;
data_I
_chemical_name_systematic
;
3,5-Bis(4-fluorophenyl)-4,5-dihydro-1<i>H</i>-pyrazole-1-carbaldehyde
;
_chemical_name_common     ?
_chemical_formula_moiety     'C16 H12 F2 N2 O'
_chemical_formula_sum     'C16 H12 F2 N2 O'
_chemical_formula_structural     ?
_chemical_formula_iupac     'C16 H12 F2 N2 O'
_chemical_formula_weight     286.28
_chemical_melting_point     ?
_symmetry_cell_setting     triclinic
_symmetry_space_group_name_H-M     'P -1'
_symmetry_space_group_name_Hall     '-P 1'
loop_
    _symmetry_equiv_pos_site_id
    _symmetry_equiv_pos_as_xyz
    1 x,y,z
    2 -x,-y,-z
_cell_length_a     6.2141(9)
_cell_length_b     6.7802(8)
_cell_length_c     17.9857(9)
_cell_angle_alpha     96.727(4)
_cell_angle_beta     90.254(4)
_cell_angle_gamma     116.791(5)
_cell_volume     670.39(13)
_cell_formula_units_Z     2
_cell_measurement_reflns_used     1748
_cell_measurement_theta_min     2.2851
_cell_measurement_theta_max     26.3288
_cell_measurement_temperature     294(2)
_cell_special_details
;
;
_exptl_crystal_description     'prism'
_exptl_crystal_colour     'pale yellow'
_exptl_crystal_size_max     0.300
_exptl_crystal_size_mid     0.200
_exptl_crystal_size_min     0.100
_exptl_crystal_size_rad     ?
_exptl_crystal_density_diffrn     1.418
_exptl_crystal_density_meas     ?
_exptl_crystal_density_method     'Not Measured'
_exptl_crystal_F_000     296
_exptl_absorpt_coefficient_mu     0.109
_exptl_absorpt_correction_type     multi-scan
_exptl_absorpt_process_details     '(Blessing, 1995)'
_exptl_absorpt_correction_T_min     0.968
_exptl_absorpt_correction_T_max     0.989
_exptl_special_details
;
;
_diffrn_ambient_temperature     294(2)
_diffrn_radiation_type     'Mo K\a'
_diffrn_radiation_wavelength     0.71073
_diffrn_radiation_source     'Sealed Tube'
_diffrn_radiation_monochromator     'Graphite Monochromator'
_diffrn_measurement_device     'Rigaku R-AXIS RAPID-S'
_diffrn_measurement_method     'dtprofit.ref'
_diffrn_detector_area_resol_mean     10.0000
_diffrn_reflns_number     14070
_diffrn_reflns_av_R_equivalents     0.0945
_diffrn_reflns_av_sigmaI/netI     0.1066
_diffrn_reflns_theta_min     3.40
_diffrn_reflns_theta_max     26.47
_diffrn_reflns_theta_full     26.47
_diffrn_measured_fraction_theta_max     0.988
_diffrn_measured_fraction_theta_full     0.988
_diffrn_reflns_limit_h_min     -7
_diffrn_reflns_limit_h_max     7
_diffrn_reflns_limit_k_min     -8
_diffrn_reflns_limit_k_max     8
_diffrn_reflns_limit_l_min     -22
_diffrn_reflns_limit_l_max     22
_diffrn_reflns_reduction_process
;
;
_refine_special_details
;
Refinement on <i>F</i>^2^ for ALL reflections except those flagged by the user
for potential systematic errors. Weighted <i>R</i>-factors <i>wR</i> and all
goodnesses of fit <i>S</i> are based on <i>F</i>^2^, conventional
<i>R</i>-factors <i>R</i> are based on <i>F</i>, with <i>F</i> set to zero for
negative <i>F</i>^2^. The observed criterion of <i>F</i>^2^ > \s(<i>F</i>^2^)
is used only for calculating -<i>R</i>-factor-obs <i>etc</i>. and is not
relevant to the choice of reflections for refinement. <i>R</i>-factors based
on <i>F</i>^2^ are statistically about twice as large as those based on
<i>F</i>, and <i>R</i>-factors based on ALL data will be even larger.
;
_reflns_number_total     2736
_reflns_number_gt     1011
_reflns_threshold_expression     I>2\s(I)
_refine_ls_structure_factor_coef     Fsqd
_refine_ls_matrix_type     full
_refine_ls_R_factor_all     0.1578
_refine_ls_R_factor_gt     0.0624
_refine_ls_wR_factor_gt     0.1429
_refine_ls_wR_factor_ref     0.2060
_refine_ls_goodness_of_fit_ref     0.938
_refine_ls_restrained_S_all     0.938
_refine_ls_number_reflns     2736
_refine_ls_number_parameters     191
_refine_ls_number_restraints     0
_refine_ls_number_constraints     ?
_refine_ls_hydrogen_treatment     constr
_refine_ls_weighting_scheme     calc
_refine_ls_weighting_details
         'calc w=1/[\s^2^(Fo^2^)+(0.0812P)^2^]         where P=(Fo^2^+2Fc^2^)/3'
_atom_sites_solution_hydrogens     geom
_atom_sites_solution_primary     direct
_atom_sites_solution_secondary     difmap
_refine_ls_shift/su_max     0.000
_refine_ls_shift/su_mean     0.000
_refine_diff_density_max     0.193
_refine_diff_density_min     -0.334
_refine_ls_extinction_method     'none'
_refine_ls_abs_structure_details     ?
_refine_ls_abs_structure_Flack     .
loop_
    _atom_type_symbol
    _atom_type_description
    _atom_type_scat_dispersion_real
    _atom_type_scat_dispersion_imag
    _atom_type_scat_source
    C C 0.0033 0.0016 ' International Tables Vol C Tables 4.2.6.8 and 6.1.1.4'
    H H 0.0000 0.0000 ' International Tables Vol C Tables 4.2.6.8 and 6.1.1.4'
    F F 0.0171 0.0103 ' International Tables Vol C Tables 4.2.6.8 and 6.1.1.4'
    N N 0.0061 0.0033 ' International Tables Vol C Tables 4.2.6.8 and 6.1.1.4'
    O O 0.0106 0.0060 ' International Tables Vol C Tables 4.2.6.8 and 6.1.1.4'
_computing_data_collection     'CrystalClear (Rigaku/MSC, 2005)'
_computing_cell_refinement     'CrystalClear (Rigaku/MSC, 2005)'
_computing_data_reduction     'CrystalClear (Rigaku/MSC, 2005)'
_computing_structure_solution     'SIR97 (Altomare <i>et al.</i>,  1999)'
_computing_structure_refinement     'SHELXL97 (Sheldrick, 2008)'
_computing_molecular_graphics     'PLATON (Spek, 2009)'
_computing_publication_material     'WinGX (Farrugia, 1999)'
loop_
    _atom_site_type_symbol
    _atom_site_label
    _atom_site_fract_x
    _atom_site_fract_y
    _atom_site_fract_z
    _atom_site_U_iso_or_equiv
    _atom_site_thermal_displace_type
    _atom_site_calc_flag
    _atom_site_refinement_flags
    _atom_site_occupancy
    _atom_site_disorder_assembly
    _atom_site_disorder_group
    F F1 -0.7910(4) 0.0976(4) 0.04914(14) 0.1334(11) Uani d . 1.000 . .
    F F2 0.7113(5) 1.4342(4) 0.49400(14) 0.1284(11) Uani d . 1.000 . .
    O O1 0.9124(4) 0.8903(4) 0.23729(12) 0.0822(9) Uani d . 1.000 . .
    N N1 0.3094(4) 0.6264(4) 0.16479(13) 0.0621(9) Uani d . 1.000 . .
    N N2 0.5069(4) 0.7082(4) 0.21640(12) 0.0621(9) Uani d . 1.000 . .
    C C1 -0.1494(6) 0.4185(7) 0.08534(18) 0.1019(16) Uani d . 1.000 . .
    C C2 -0.3750(7) 0.3162(8) 0.0481(2) 0.120(2) Uani d . 1.000 . .
    C C3 -0.5702(6) 0.1944(7) 0.0858(2) 0.0937(16) Uani d . 1.000 . .
    C C4 -0.5512(6) 0.1715(5) 0.1584(2) 0.0798(14) Uani d . 1.000 . .
    C C5 -0.3241(6) 0.2737(5) 0.19570(18) 0.0718(12) Uani d . 1.000 . .
    C C6 -0.1199(5) 0.3980(5) 0.15912(16) 0.0643(11) Uani d . 1.000 . .
    C C7 0.1190(5) 0.5070(5) 0.19872(15) 0.0583(11) Uani d . 1.000 . .
    C C8 0.1722(5) 0.4922(5) 0.27855(16) 0.0728(12) Uani d . 1.000 . .
    C C9 0.4427(5) 0.6519(5) 0.29283(15) 0.0650(11) Uani d . 1.000 . .
    C C10 0.5095(5) 0.8590(5) 0.34783(15) 0.0637(11) Uani d . 1.000 . .
    C C11 0.3760(6) 0.9769(6) 0.34948(17) 0.0713(11) Uani d . 1.000 . .
    C C12 0.4417(7) 1.1706(6) 0.39825(19) 0.0820(16) Uani d . 1.000 . .
    C C13 0.6424(7) 1.2450(6) 0.4449(2) 0.0873(16) Uani d . 1.000 . .
    C C14 0.7786(7) 1.1343(6) 0.44657(19) 0.0870(14) Uani d . 1.000 . .
    C C15 0.7124(6) 0.9408(6) 0.39679(17) 0.0774(14) Uani d . 1.000 . .
    C C16 0.7313(6) 0.8185(5) 0.19475(18) 0.0696(12) Uani d . 1.000 . .
    H H1 -0.01520 0.50270 0.06000 0.1230 Uiso c R 1.000 . .
    H H2 -0.39330 0.33040 -0.00210 0.1440 Uiso c R 1.000 . .
    H H4 -0.68760 0.08870 0.18310 0.0960 Uiso c R 1.000 . .
    H H5 -0.30840 0.25880 0.24590 0.0860 Uiso c R 1.000 . .
    H H8A 0.13880 0.34140 0.28510 0.0870 Uiso c R 1.000 . .
    H H8B 0.07740 0.53940 0.31210 0.0870 Uiso c R 1.000 . .
    H H9 0.52740 0.57050 0.30870 0.0780 Uiso c R 1.000 . .
    H H11 0.23920 0.92430 0.31700 0.0850 Uiso c R 1.000 . .
    H H12 0.35050 1.24820 0.39910 0.0990 Uiso c R 1.000 . .
    H H14 0.91270 1.18720 0.48020 0.1040 Uiso c R 1.000 . .
    H H15 0.80540 0.86500 0.39630 0.0930 Uiso c R 1.000 . .
    H H16 0.75090 0.84190 0.14480 0.0830 Uiso c R 1.000 . .
loop_
    _atom_site_aniso_label
    _atom_site_aniso_U_11
    _atom_site_aniso_U_22
    _atom_site_aniso_U_33
    _atom_site_aniso_U_12
    _atom_site_aniso_U_13
    _atom_site_aniso_U_23
    F1 0.0603(14) 0.164(2) 0.142(2) 0.0304(15) -0.0376(13) -0.0172(17)
    F2 0.1089(18) 0.1004(17) 0.133(2) 0.0232(15) 0.0018(15) -0.0407(15)
    O1 0.0474(13) 0.0936(18) 0.0902(17) 0.0222(13) -0.0112(12) -0.0025(13)
    N1 0.0507(15) 0.0728(18) 0.0553(14) 0.0242(14) -0.0057(12) -0.0030(12)
    N2 0.0451(15) 0.0734(18) 0.0576(14) 0.0203(14) -0.0060(11) -0.0010(12)
    C1 0.059(2) 0.159(4) 0.061(2) 0.027(2) -0.0034(17) 0.011(2)
    C2 0.070(3) 0.187(5) 0.074(2) 0.037(3) -0.015(2) 0.001(3)
    C3 0.052(2) 0.105(3) 0.107(3) 0.028(2) -0.022(2) -0.016(2)
    C4 0.051(2) 0.072(2) 0.104(3) 0.0191(18) -0.0005(18) 0.004(2)
    C5 0.059(2) 0.069(2) 0.080(2) 0.0242(18) -0.0004(17) 0.0038(17)
    C6 0.053(2) 0.075(2) 0.0613(18) 0.0286(18) -0.0030(14) -0.0025(15)
    C7 0.0502(19) 0.066(2) 0.0554(17) 0.0254(16) 0.0004(14) 0.0000(14)
    C8 0.063(2) 0.074(2) 0.068(2) 0.0199(18) -0.0071(15) 0.0074(16)
    C9 0.061(2) 0.070(2) 0.0583(17) 0.0253(17) -0.0090(14) 0.0073(15)
    C10 0.0568(19) 0.072(2) 0.0541(17) 0.0232(17) -0.0080(14) 0.0042(15)
    C11 0.065(2) 0.084(2) 0.0618(18) 0.032(2) -0.0040(15) 0.0066(17)
    C12 0.085(3) 0.086(3) 0.075(2) 0.040(2) 0.0065(19) 0.0061(19)
    C13 0.082(3) 0.077(3) 0.080(2) 0.022(2) 0.002(2) -0.0147(19)
    C14 0.069(2) 0.095(3) 0.078(2) 0.026(2) -0.0154(18) -0.011(2)
    C15 0.064(2) 0.091(3) 0.066(2) 0.029(2) -0.0137(16) -0.0044(18)
    C16 0.050(2) 0.081(2) 0.072(2) 0.0268(18) -0.0002(16) 0.0009(17)
_geom_special_details
;
Bond distances, angles <i>etc</i>. have been calculated using the rounded
fractional coordinates. All su's are estimated from the variances of the
(full) variance-covariance matrix. The cell e.s.d.'s are taken into account in
the estimation of distances, angles and torsion angles
;
loop_
    _geom_bond_atom_site_label_1
    _geom_bond_atom_site_label_2
    _geom_bond_site_symmetry_1
    _geom_bond_site_symmetry_2
    _geom_bond_distance
    _geom_bond_publ_flag
    F1 C3 . . 1.352(5) no
    F2 C13 . . 1.358(4) no
    O1 C16 . . 1.225(4) no
    N1 N2 . . 1.390(4) no
    N1 C7 . . 1.299(4) no
    N2 C9 . . 1.478(4) no
    N2 C16 . . 1.337(5) no
    C1 C2 . . 1.379(6) no
    C1 C6 . . 1.370(4) no
    C2 C3 . . 1.360(6) no
    C3 C4 . . 1.344(5) no
    C4 C5 . . 1.387(5) no
    C5 C6 . . 1.388(5) no
    C6 C7 . . 1.461(5) no
    C7 C8 . . 1.497(4) no
    C8 C9 . . 1.534(5) no
    C9 C10 . . 1.506(4) no
    C10 C11 . . 1.386(5) no
    C10 C15 . . 1.385(5) no
    C11 C12 . . 1.380(5) no
    C12 C13 . . 1.356(6) no
    C13 C14 . . 1.363(6) no
    C14 C15 . . 1.388(5) no
    C1 H1 . . 0.9300 no
    C2 H2 . . 0.9300 no
    C4 H4 . . 0.9300 no
    C5 H5 . . 0.9300 no
    C8 H8A . . 0.9700 no
    C8 H8B . . 0.9700 no
    C9 H9 . . 0.9800 no
    C11 H11 . . 0.9300 no
    C12 H12 . . 0.9300 no
    C14 H14 . . 0.9300 no
    C15 H15 . . 0.9300 no
    C16 H16 . . 0.9300 no
loop_
    _geom_angle_atom_site_label_1
    _geom_angle_atom_site_label_2
    _geom_angle_atom_site_label_3
    _geom_angle_site_symmetry_1
    _geom_angle_site_symmetry_2
    _geom_angle_site_symmetry_3
    _geom_angle
    _geom_angle_publ_flag
    N2 N1 C7 . . . 107.5(2) no
    N1 N2 C9 . . . 113.9(2) no
    N1 N2 C16 . . . 120.5(2) no
    C9 N2 C16 . . . 125.6(3) no
    C2 C1 C6 . . . 121.0(4) no
    C1 C2 C3 . . . 119.0(3) no
    F1 C3 C2 . . . 118.6(3) no
    F1 C3 C4 . . . 119.2(4) no
    C2 C3 C4 . . . 122.2(4) no
    C3 C4 C5 . . . 118.7(3) no
    C4 C5 C6 . . . 120.9(3) no
    C1 C6 C5 . . . 118.1(3) no
    C1 C6 C7 . . . 121.1(3) no
    C5 C6 C7 . . . 120.8(3) no
    N1 C7 C6 . . . 120.7(3) no
    N1 C7 C8 . . . 113.8(3) no
    C6 C7 C8 . . . 125.5(3) no
    C7 C8 C9 . . . 103.6(2) no
    N2 C9 C8 . . . 100.7(2) no
    N2 C9 C10 . . . 111.1(2) no
    C8 C9 C10 . . . 116.5(3) no
    C9 C10 C11 . . . 121.5(3) no
    C9 C10 C15 . . . 120.4(3) no
    C11 C10 C15 . . . 118.1(3) no
    C10 C11 C12 . . . 121.4(4) no
    C11 C12 C13 . . . 118.4(4) no
    F2 C13 C12 . . . 119.9(4) no
    F2 C13 C14 . . . 117.3(4) no
    C12 C13 C14 . . . 122.8(4) no
    C13 C14 C15 . . . 118.4(4) no
    C10 C15 C14 . . . 120.9(4) no
    O1 C16 N2 . . . 123.4(3) no
    C2 C1 H1 . . . 119.00 no
    C6 C1 H1 . . . 119.00 no
    C1 C2 H2 . . . 120.00 no
    C3 C2 H2 . . . 121.00 no
    C3 C4 H4 . . . 121.00 no
    C5 C4 H4 . . . 121.00 no
    C4 C5 H5 . . . 120.00 no
    C6 C5 H5 . . . 120.00 no
    C7 C8 H8A . . . 111.00 no
    C7 C8 H8B . . . 111.00 no
    C9 C8 H8A . . . 111.00 no
    C9 C8 H8B . . . 111.00 no
    H8A C8 H8B . . . 109.00 no
    N2 C9 H9 . . . 109.00 no
    C8 C9 H9 . . . 109.00 no
    C10 C9 H9 . . . 109.00 no
    C10 C11 H11 . . . 119.00 no
    C12 C11 H11 . . . 119.00 no
    C11 C12 H12 . . . 121.00 no
    C13 C12 H12 . . . 121.00 no
    C13 C14 H14 . . . 121.00 no
    C15 C14 H14 . . . 121.00 no
    C10 C15 H15 . . . 120.00 no
    C14 C15 H15 . . . 120.00 no
    O1 C16 H16 . . . 118.00 no
    N2 C16 H16 . . . 118.00 no
loop_
    _geom_torsion_atom_site_label_1
    _geom_torsion_atom_site_label_2
    _geom_torsion_atom_site_label_3
    _geom_torsion_atom_site_label_4
    _geom_torsion_site_symmetry_1
    _geom_torsion_site_symmetry_2
    _geom_torsion_site_symmetry_3
    _geom_torsion_site_symmetry_4
    _geom_torsion
    _geom_torsion_publ_flag
    C7 N1 N2 C9 . . . . -4.2(3) no
    C7 N1 N2 C16 . . . . 173.1(3) no
    N2 N1 C7 C8 . . . . -1.3(4) no
    N2 N1 C7 C6 . . . . 179.7(3) no
    C16 N2 C9 C10 . . . . 66.3(4) no
    C16 N2 C9 C8 . . . . -169.7(3) no
    C9 N2 C16 O1 . . . . -1.5(5) no
    N1 N2 C9 C8 . . . . 7.4(3) no
    N1 N2 C9 C10 . . . . -116.5(3) no
    N1 N2 C16 O1 . . . . -178.4(3) no
    C2 C1 C6 C7 . . . . -179.8(4) no
    C6 C1 C2 C3 . . . . 0.3(7) no
    C2 C1 C6 C5 . . . . -0.9(6) no
    C1 C2 C3 C4 . . . . 0.5(7) no
    C1 C2 C3 F1 . . . . 179.0(4) no
    F1 C3 C4 C5 . . . . -179.3(3) no
    C2 C3 C4 C5 . . . . -0.8(6) no
    C3 C4 C5 C6 . . . . 0.2(5) no
    C4 C5 C6 C1 . . . . 0.6(5) no
    C4 C5 C6 C7 . . . . 179.5(3) no
    C1 C6 C7 C8 . . . . -178.8(3) no
    C5 C6 C7 N1 . . . . -178.8(3) no
    C5 C6 C7 C8 . . . . 2.3(5) no
    C1 C6 C7 N1 . . . . 0.1(5) no
    C6 C7 C8 C9 . . . . -175.2(3) no
    N1 C7 C8 C9 . . . . 5.9(4) no
    C7 C8 C9 N2 . . . . -7.3(3) no
    C7 C8 C9 C10 . . . . 112.8(3) no
    C8 C9 C10 C11 . . . . -40.0(4) no
    C8 C9 C10 C15 . . . . 142.1(3) no
    N2 C9 C10 C15 . . . . -103.5(3) no
    N2 C9 C10 C11 . . . . 74.4(4) no
    C9 C10 C15 C14 . . . . 178.6(3) no
    C9 C10 C11 C12 . . . . -177.9(3) no
    C15 C10 C11 C12 . . . . 0.0(5) no
    C11 C10 C15 C14 . . . . 0.6(5) no
    C10 C11 C12 C13 . . . . 0.3(5) no
    C11 C12 C13 C14 . . . . -1.3(6) no
    C11 C12 C13 F2 . . . . -179.5(3) no
    F2 C13 C14 C15 . . . . -179.8(3) no
    C12 C13 C14 C15 . . . . 1.9(6) no
    C13 C14 C15 C10 . . . . -1.6(5) no
loop_
    _geom_hbond_atom_site_label_D
    _geom_hbond_atom_site_label_H
    _geom_hbond_atom_site_label_A
    _geom_hbond_site_symmetry_A
    _geom_hbond_distance_DH
    _geom_hbond_distance_HA
    _geom_hbond_distance_DA
    _geom_hbond_angle_DHA
    _geom_hbond_publ_flag
    C4 H4 O1 1_345 0.93 2.50 3.421(5) 171 yes
    C11 H11 O1 1_455 0.93 2.39 3.296(5) 165 yes
