# Supplementary material for: 3,5-Bis(4-fluoro­phen­yl)-4,5-dihydro-1H-pyrazole-1-carbaldehyde
Source: Acta Crystallogr Sect E Struct Rep Online. 2011 May 7;67(Pt 6):o1292–3. doi: 10.1107/S160053681101587X (PMC3120319; doi:10.1107/S160053681101587X)
Supplement: Supplementary file 2 [file e-67-o1292-Isup2.hkl]

# 
# h,k,l, Fc-squared, Fo-squared, sigma(Fo-squared) and status flag 
# 
data_I
_shelx_title ' BN-1 in P -1' 
_shelx_refln_list_code          4 
_shelx_F_calc_maximum      103.84 
_exptl_crystal_F_000       296.00 
_reflns_d_resolution_high  0.7973 
 
loop_ 
 _symmetry_equiv_pos_as_xyz 
 'x, y, z' 
 '-x, -y, -z' 
 
_cell_length_a     6.2141 
_cell_length_b     6.7802 
_cell_length_c    17.9857 
_cell_angle_alpha  96.727 
_cell_angle_beta   90.254 
_cell_angle_gamma 116.791 
 
_shelx_F_squared_multiplier     1.000 
 
loop_ 
 _refln_index_h 
 _refln_index_k 
 _refln_index_l 
 _refln_F_squared_calc 
 _refln_F_squared_meas 
 _refln_F_squared_sigma 
 _refln_observed_status 
   1   0   0     2702.79     2280.63    103.94 o 
   2   0   0      287.12      271.44     12.68 o 
   3   0   0      127.77      134.47      7.12 o 
   4   0   0        0.88        0.53      0.58 o 
   5   0   0       44.62       10.97     29.62 o 
   6   0   0        0.03       -1.12      1.31 o 
  -7   1   0        7.50        3.26      6.14 o 
  -6   1   0       32.73       36.56     11.61 o 
  -5   1   0      227.60      285.94     28.90 o 
  -4   1   0        0.58       -0.01      0.79 o 
  -3   1   0       20.13       21.63      2.37 o 
  -2   1   0      222.86      207.57      9.79 o 
  -1   1   0     1387.74     1138.20     51.97 o 
   0   1   0        4.12        3.39      0.36 o 
   1   1   0        1.10        0.99      0.34 o 
   2   1   0       56.45       54.30      7.45 o 
   3   1   0        5.59        3.72      1.61 o 
   4   1   0      157.30      220.57     30.82 o 
   5   1   0       16.90        7.00      7.62 o 
   6   1   0        2.13        0.87      2.12 o 
  -7   2   0        1.50        1.20      1.84 o 
  -6   2   0       49.33       11.63     25.44 o 
  -5   2   0       28.45       19.71      6.66 o 
  -4   2   0       33.61       33.72      3.60 o 
  -3   2   0       46.55       46.99      5.22 o 
  -2   2   0      929.12      886.75     41.29 o 
  -1   2   0    10783.40     9230.94    539.78 o 
   0   2   0       10.91       11.16      1.14 o 
   1   2   0      125.89      127.32      9.14 o 
   2   2   0       63.08       63.09      5.50 o 
   3   2   0       57.47       62.65      5.81 o 
   4   2   0       18.17       14.37      8.53 o 
   5   2   0        2.59        0.98      1.67 o 
  -7   3   0        0.63        1.88      1.94 o 
  -6   3   0       52.38       57.20      9.12 o 
  -5   3   0        0.58        0.54      2.02 o 
  -4   3   0        1.00        0.76      1.26 o 
  -3   3   0      239.44      254.62     14.48 o 
  -2   3   0        0.00        0.34      0.54 o 
  -1   3   0      119.88      114.36      8.37 o 
   0   3   0      256.28      274.16     15.46 o 
   1   3   0       17.72       13.61      3.76 o 
   2   3   0        0.04        1.66      1.34 o 
   3   3   0       35.61       48.84      5.35 o 
   4   3   0        6.06        2.44      5.68 o 
   5   3   0        0.01       -1.06      1.93 o 
  -7   4   0        0.99        1.53      0.80 o 
  -6   4   0       10.02       11.80      2.17 o 
  -5   4   0        1.89        4.18      3.19 o 
  -4   4   0        1.08        0.50      1.42 o 
  -3   4   0        1.07        1.99      0.95 o 
  -2   4   0      163.67      145.06     12.54 o 
  -1   4   0        2.49        2.36      1.17 o 
   0   4   0       36.08       36.30      4.50 o 
   1   4   0        3.31        3.12      1.67 o 
   2   4   0       39.79       62.18      6.84 o 
   3   4   0       15.22        8.38      8.28 o 
   4   4   0       11.29        4.71     12.18 o 
  -7   5   0       11.13        8.16      4.47 o 
  -6   5   0        3.63        2.37      1.37 o 
  -5   5   0        3.35        4.11      2.20 o 
  -4   5   0        1.97        1.52      1.73 o 
  -3   5   0        2.15        1.36      1.36 o 
  -2   5   0        2.46        1.35      1.30 o 
  -1   5   0       46.13       45.18      7.27 o 
   0   5   0        1.22        1.20      1.31 o 
   1   5   0        0.34       -0.32      0.88 o 
   2   5   0        3.24        1.57      2.68 o 
   3   5   0        6.66        0.79      6.92 o 
  -7   6   0        0.73        0.45      1.99 o 
  -6   6   0        0.78        0.23      1.19 o 
  -5   6   0        5.08        2.70      2.10 o 
  -4   6   0        0.97        1.13      1.66 o 
  -3   6   0       49.85       31.00     17.85 o 
  -2   6   0        5.57        8.75      2.43 o 
  -1   6   0        4.55        5.28      2.36 o 
   0   6   0        4.48        7.94      1.65 o 
   1   6   0        2.59        2.12      1.26 o 
   2   6   0        2.53        2.55      3.42 o 
  -6   7   0        0.59        0.78      1.75 o 
  -5   7   0        0.01        1.04      1.78 o 
  -4   7   0        1.89        1.46      3.21 o 
  -3   7   0        0.53       -0.58      1.22 o 
  -2   7   0        0.06        0.19      1.50 o 
  -1   7   0        0.10       -0.42      1.23 o 
   0   7   0        0.06       -1.53      1.06 o 
  -5   8   0        0.72       -0.59      2.00 o 
  -4   8   0        5.95       -0.02      7.80 o 
  -3   8   0        0.07        0.20      1.37 o 
  -2   8   0        0.66       -1.17      1.59 o 
   2  -8   1        0.36        0.85      2.43 o 
   3  -8   1        0.58       -1.49      2.26 o 
   4  -8   1        1.73       -0.44      2.51 o 
   5  -8   1        0.32        0.39      1.98 o 
   0  -7   1        1.13        1.89      1.71 o 
   1  -7   1        4.38        4.35      3.18 o 
   2  -7   1        2.55       -0.42      1.96 o 
   3  -7   1        0.66        0.89      1.99 o 
   4  -7   1        0.01        0.12      1.83 o 
   5  -7   1        0.00        0.01      1.84 o 
   6  -7   1        3.53        0.79      1.91 o 
  -2  -6   1        4.53        5.43      4.15 o 
  -1  -6   1        8.32        8.03      6.08 o 
   0  -6   1        0.07       -0.08      1.25 o 
   1  -6   1       19.88        9.30      6.70 o 
   2  -6   1        5.04        9.67      2.54 o 
   3  -6   1       30.30       13.28     11.09 o 
   4  -6   1        0.57       -0.85      1.15 o 
   5  -6   1        1.62        1.97      1.16 o 
   6  -6   1        3.40        1.73      2.45 o 
   7  -6   1        0.89        0.98      1.90 o 
  -3  -5   1        0.12       -0.17      2.12 o 
  -2  -5   1        6.09        6.14      7.37 o 
  -1  -5   1        1.93        2.67      1.52 o 
   0  -5   1        7.10        9.49      3.62 o 
   1  -5   1        1.03        0.25      1.66 o 
   2  -5   1        6.41        5.88      2.17 o 
   3  -5   1        0.71        2.20      1.69 o 
   4  -5   1        0.58        0.21      1.23 o 
   5  -5   1       42.84       42.84      6.58 o 
   6  -5   1        0.29        1.68      1.82 o 
   7  -5   1        0.01        0.53      1.05 o 
  -4  -4   1        2.92        2.01      1.79 o 
  -3  -4   1        2.36        1.01      3.22 o 
  -2  -4   1        2.80        6.72      2.98 o 
  -1  -4   1       69.31       85.57      6.64 o 
   0  -4   1      111.61      143.12      7.98 o 
   1  -4   1        8.06        5.11      1.74 o 
   2  -4   1      193.62      214.18     14.79 o 
   3  -4   1        1.08        2.22      1.08 o 
   4  -4   1        5.54        6.25      1.86 o 
   5  -4   1        0.01       -0.83      1.29 o 
   6  -4   1        0.38       -0.20      1.40 o 
   7  -4   1        7.51        4.58      5.52 o 
  -5  -3   1        0.31       -0.08      2.41 o 
  -4  -3   1       19.22        5.80     11.52 o 
  -3  -3   1       17.32       21.49      8.54 o 
  -2  -3   1       19.83       18.87      4.42 o 
  -1  -3   1        0.36       -0.34      0.44 o 
   0  -3   1       45.13       43.42      4.96 o 
   1  -3   1       42.21       45.35      3.61 o 
   2  -3   1       34.97       38.40      4.33 o 
   3  -3   1      244.45      261.78     14.66 o 
   4  -3   1       13.04       16.30      2.43 o 
   5  -3   1        1.32        1.09      1.38 o 
   6  -3   1       31.22       32.73      5.07 o 
   7  -3   1        0.58       -0.11      1.11 o 
  -5  -2   1        0.50        0.44      1.62 o 
  -4  -2   1       26.30       19.60     15.38 o 
  -3  -2   1       43.32       53.21      4.84 o 
  -2  -2   1        3.09        3.26      1.25 o 
  -1  -2   1      125.84      135.64      9.55 o 
   0  -2   1      179.00      182.19      8.72 o 
   1  -2   1      129.25      127.28      8.93 o 
   2  -2   1      457.01      425.79     20.13 o 
   3  -2   1       22.89       25.41      2.90 o 
   4  -2   1       30.72       32.49      4.60 o 
   5  -2   1       95.39      108.87     11.94 o 
   6  -2   1        8.09        7.55      2.33 o 
   7  -2   1        0.01       -0.13      1.15 o 
  -6  -1   1        0.07        0.65      1.39 o 
  -5  -1   1        6.68        6.96      4.13 o 
  -4  -1   1        6.67        2.16      4.20 o 
  -3  -1   1       50.83       58.08      5.24 o 
  -2  -1   1      539.16      555.26     35.86 o 
  -1  -1   1      481.40      405.53     23.17 o 
   0  -1   1      541.44      495.19     23.43 o 
   1  -1   1     1220.93     1032.94     47.61 o 
   2  -1   1        0.56        0.53      0.50 o 
   3  -1   1       14.61       13.81      1.76 o 
   4  -1   1        4.38        1.90      1.70 o 
   5  -1   1      267.26      324.15     29.16 o 
   6  -1   1        6.20        4.59      1.83 o 
   7  -1   1        0.39        0.41      1.20 o 
  -6   0   1        0.01       -1.81      0.96 o 
  -5   0   1        2.03        0.95      1.49 o 
  -4   0   1      282.57      323.35     28.00 o 
  -3   0   1       12.42        9.74      1.22 o 
  -2   0   1       87.52       86.91      6.04 o 
  -1   0   1      191.26      165.66      9.96 o 
   1   0   1      415.47      361.01     17.03 o 
   2   0   1      288.78      272.80     12.95 o 
   3   0   1      262.76      269.40     13.63 o 
   4   0   1       60.69       64.35      5.29 o 
   5   0   1        1.85        0.06      1.43 o 
   6   0   1        0.23        1.78      1.30 o 
  -7   1   1        2.89       12.65     17.69 o 
  -6   1   1        5.60        1.63      6.10 o 
  -5   1   1        0.60       -0.41      1.37 o 
  -4   1   1       17.35       19.88      1.93 o 
  -3   1   1       88.59       82.93     11.91 o 
  -2   1   1      253.46      218.30     10.55 o 
  -1   1   1       74.67       69.60      5.00 o 
   0   1   1       67.42       53.25      3.77 o 
   1   1   1        0.11        0.95      1.60 o 
   2   1   1      142.17      154.15      7.82 o 
   3   1   1        0.42        0.02      0.64 o 
   4   1   1      322.72      391.92     92.08 o 
   5   1   1       22.94       12.46     12.08 o 
   6   1   1        9.49        3.93      8.66 o 
  -7   2   1        5.45        7.83      4.35 o 
  -6   2   1        4.91        4.50      4.13 o 
  -5   2   1      107.61      120.36     14.83 o 
  -4   2   1      128.66      133.67      8.55 o 
  -3   2   1      104.80      112.27      6.08 o 
  -2   2   1       66.74       61.66      5.19 o 
  -1   2   1     7716.96     6901.64    311.68 o 
   0   2   1       43.11       35.31      2.75 o 
   1   2   1        0.72        0.43      0.34 o 
   2   2   1       43.71       47.45      5.55 o 
   3   2   1        2.61        2.92      2.23 o 
   4   2   1        8.42       11.35      4.95 o 
   5   2   1        1.20       -0.97      4.14 o 
  -7   3   1        5.55        8.71      4.00 o 
  -6   3   1       36.77       32.50      4.58 o 
  -5   3   1        0.02       -0.43      0.83 o 
  -4   3   1        7.71        9.84      5.25 o 
  -3   3   1        5.65        5.58      1.34 o 
  -2   3   1      109.81      100.56      6.93 o 
  -1   3   1        3.60        4.08      0.75 o 
   0   3   1      242.32      277.01     15.23 o 
   1   3   1       66.10       69.22      4.07 o 
   2   3   1        1.90        1.35      2.45 o 
   4   3   1        4.71        2.82      2.47 o 
   5   3   1        8.11        6.85      7.94 o 
  -7   4   1        8.92        8.26      5.66 o 
  -6   4   1        0.44        1.61      1.56 o 
  -5   4   1       22.93       20.04      2.76 o 
  -4   4   1        2.94        7.90      2.81 o 
  -3   4   1        0.42        0.57      0.74 o 
  -2   4   1     1307.12     1506.34    143.97 o 
  -1   4   1       99.75      119.90      8.26 o 
   0   4   1       25.58       33.08      1.75 o 
   1   4   1        4.23       10.51      2.50 o 
   2   4   1       20.58       18.20      9.27 o 
   3   4   1       43.97       16.56     30.00 o 
   4   4   1        4.46        7.91      4.87 o 
  -7   5   1        8.90       11.04      7.76 o 
  -6   5   1        0.03       -0.68      2.13 o 
  -5   5   1        4.22        3.34      1.52 o 
  -4   5   1        6.73        5.00      2.60 o 
  -3   5   1        0.29        3.37      2.94 o 
  -1   5   1        6.46        3.27      2.14 o 
   0   5   1        7.51       10.64      1.92 o 
   1   5   1        0.29       -1.19      0.78 o 
   2   5   1       25.49        2.21     20.82 o 
   3   5   1        3.59        1.69      2.79 o 
  -7   6   1        2.43        0.17      2.38 o 
  -6   6   1        2.44        1.15      1.38 o 
  -5   6   1        0.09        0.62      1.20 o 
  -4   6   1        6.40        8.14      2.23 o 
  -3   6   1      195.09       19.95    121.70 o 
  -2   6   1       43.80       29.48     17.12 o 
  -1   6   1        0.77        0.58      1.61 o 
   0   6   1        0.49        3.52      1.11 o 
   1   6   1        4.32        3.46      3.12 o 
   2   6   1        4.56        2.83      4.18 o 
  -6   7   1        0.95       -1.11      1.55 o 
  -5   7   1        0.00       -0.64      1.48 o 
  -4   7   1        0.08        0.63      2.21 o 
  -3   7   1        0.00       -0.05      1.65 o 
  -2   7   1        1.52        3.28      2.17 o 
  -1   7   1        1.43       -0.17      1.80 o 
   0   7   1        0.02        1.51      1.48 o 
  -5   8   1        0.53        0.12      1.88 o 
  -4   8   1        1.26        0.64      2.99 o 
  -3   8   1        0.44       -0.87      1.73 o 
  -2   8   1        0.01        0.72      1.73 o 
   2  -8   2        0.03       -2.83      1.91 o 
   3  -8   2        0.24        2.68      3.91 o 
   4  -8   2        0.24       -0.96      1.77 o 
   5  -8   2        0.63       -0.97      1.75 o 
  -1  -7   2        0.21       -1.70      4.78 o 
   0  -7   2        0.76        0.19      1.63 o 
   1  -7   2        0.41        1.33      1.76 o 
   2  -7   2        2.06        2.53      2.25 o 
   3  -7   2        5.16        5.71      3.28 o 
   4  -7   2        0.15       -1.36      1.25 o 
   5  -7   2        0.22        1.05      1.81 o 
   6  -7   2        0.67       -1.32      1.61 o 
  -2  -6   2        1.94        3.16      2.37 o 
  -1  -6   2        0.06       -1.47      1.99 o 
   0  -6   2        5.15        5.67      2.35 o 
   1  -6   2       11.72        8.91      7.23 o 
   2  -6   2        0.39       -0.27      1.50 o 
   3  -6   2        0.01        1.03      2.41 o 
   4  -6   2        5.41        5.21      2.73 o 
   5  -6   2        7.42        2.51      4.71 o 
   6  -6   2        0.54        1.40      1.72 o 
   7  -6   2        0.08        0.48      1.85 o 
  -3  -5   2        0.42        0.22      1.90 o 
  -2  -5   2       17.01        7.72     13.60 o 
  -1  -5   2        0.74        0.56      0.88 o 
   0  -5   2       30.96       25.93      8.98 o 
   1  -5   2       14.98       17.01      2.91 o 
   2  -5   2       12.65       15.20      2.34 o 
   3  -5   2        0.56        0.60      0.93 o 
   4  -5   2        1.27        1.52      1.32 o 
   5  -5   2       20.23       13.91      7.35 o 
   6  -5   2        0.82        5.03      2.24 o 
   7  -5   2        7.69        6.85      4.08 o 
  -4  -4   2        0.09        0.97      1.69 o 
  -3  -4   2       67.81       10.63     44.29 o 
  -2  -4   2       11.34       11.41      4.27 o 
  -1  -4   2       86.10      114.65      8.62 o 
   0  -4   2        2.59        2.70      1.50 o 
   1  -4   2       95.63       97.72      6.24 o 
   2  -4   2      184.57      233.60     14.30 o 
   3  -4   2        1.74        1.37      0.83 o 
   4  -4   2        1.70        3.00      1.75 o 
   5  -4   2        0.33        0.84      1.01 o 
   6  -4   2        3.31        1.26      1.64 o 
   7  -4   2       10.65        5.64      3.99 o 
  -5  -3   2        0.58       -0.24      2.00 o 
  -4  -3   2        4.37        6.43      3.06 o 
  -3  -3   2       70.37       10.92     39.48 o 
  -2  -3   2        6.45        9.52      2.29 o 
  -1  -3   2       71.06       85.39      5.44 o 
   0  -3   2       87.80      101.70      6.00 o 
   1  -3   2      171.23      199.34      9.62 o 
   2  -3   2       63.15       58.28      6.39 o 
   3  -3   2        1.70        1.33      0.85 o 
   4  -3   2      308.31      354.11     19.23 o 
   5  -3   2        7.31        6.14      2.21 o 
   6  -3   2        0.83        3.54      1.58 o 
   7  -3   2        0.03       -0.65      1.28 o 
  -5  -2   2        0.68       -0.38      1.40 o 
  -4  -2   2      202.94       12.10    121.82 o 
  -3  -2   2        5.20        3.56      2.07 o 
  -2  -2   2        3.16        2.41      2.20 o 
  -1  -2   2      385.18      399.22     18.61 o 
   0  -2   2       69.50       63.28      4.82 o 
   1  -2   2     1367.59     1320.00     60.25 o 
   2  -2   2      164.86      157.02      9.52 o 
   3  -2   2       22.65       25.26      2.81 o 
   4  -2   2       82.81       88.31      4.20 o 
   5  -2   2      101.81      115.16     13.11 o 
   6  -2   2       74.03       79.31     22.87 o 
   7  -2   2        0.10       -0.07      1.21 o 
  -6  -1   2        0.66        0.84      2.07 o 
  -5  -1   2       16.47        6.96      6.98 o 
  -4  -1   2       20.85        9.91      7.58 o 
  -3  -1   2      236.37      279.56     23.25 o 
  -2  -1   2      297.44      326.43     19.96 o 
  -1  -1   2      360.65      339.39     19.24 o 
   0  -1   2      886.80      732.69     36.74 o 
   1  -1   2     1026.59      910.83     42.16 o 
   2  -1   2      158.74      162.21     10.29 o 
   3  -1   2      633.18      741.58     36.97 o 
   4  -1   2        3.54        2.53      1.30 o 
   5  -1   2       11.18       11.04      1.91 o 
   6  -1   2        3.21        5.30      2.38 o 
   7  -1   2        3.04        8.74      7.91 o 
  -6   0   2        1.44        0.32      1.15 o 
  -5   0   2      169.24        4.34    147.86 o 
  -4   0   2        1.63        0.06      1.02 o 
  -3   0   2        0.46        0.29      0.33 o 
  -2   0   2     1081.95     1064.33     48.62 o 
  -1   0   2        0.03        0.15      0.18 o 
   1   0   2       49.21       55.92      4.31 o 
   2   0   2      430.48      400.77     18.79 o 
   3   0   2      397.38      483.32     24.38 o 
   4   0   2        9.62       11.89      1.22 o 
   5   0   2       33.57       36.04      4.04 o 
   6   0   2        0.00        0.13      1.96 o 
  -7   1   2        3.50        3.00      5.09 o 
  -6   1   2        0.03       -0.73      0.75 o 
  -5   1   2        2.67        2.57      2.44 o 
  -4   1   2       46.35       47.85      2.35 o 
  -3   1   2      131.55      124.35      6.61 o 
  -2   1   2       16.83       15.60      1.20 o 
  -1   1   2      246.34      206.64     10.40 o 
   0   1   2       28.93       25.60      2.03 o 
   1   1   2       32.15       31.18      2.26 o 
   2   1   2      311.77      345.12     18.91 o 
   3   1   2        1.39        0.20      0.68 o 
   4   1   2      112.32      122.24     14.39 o 
   5   1   2        0.28        3.45      1.41 o 
   6   1   2        5.15        3.03      6.89 o 
  -7   2   2        0.89        6.83      3.43 o 
  -6   2   2        0.03       -1.27      0.63 o 
  -5   2   2       15.61        7.23      5.18 o 
  -4   2   2       24.35       24.70      1.62 o 
  -3   2   2      362.38      382.15     21.50 o 
  -2   2   2      129.85      137.17      9.49 o 
  -1   2   2       65.73       54.62      4.11 o 
   0   2   2       11.48       10.87      1.11 o 
   1   2   2        0.00        0.15      0.38 o 
   2   2   2        0.00       -0.32      0.63 o 
   3   2   2       91.23      100.13     14.09 o 
   4   2   2        5.15        9.08      4.08 o 
   5   2   2        0.10        0.09      1.65 o 
  -7   3   2        1.37        2.81      1.70 o 
  -6   3   2        2.15        1.44      0.80 o 
  -5   3   2        0.85        0.62      1.11 o 
  -4   3   2        6.19        4.02      2.18 o 
  -3   3   2       44.03       45.61      3.24 o 
  -2   3   2        4.42        3.47      1.05 o 
  -1   3   2       29.41       29.07      3.36 o 
   0   3   2      207.07      228.04     11.73 o 
   1   3   2      183.48      217.60     13.43 o 
   2   3   2        0.96        1.17      0.80 o 
   3   3   2       49.70       44.53     15.61 o 
   4   3   2        7.73        5.40      7.19 o 
   5   3   2        0.35        1.07      2.49 o 
  -7   4   2        1.09        2.47      3.48 o 
  -6   4   2       14.31       20.07      3.57 o 
  -5   4   2        3.86        2.43      1.77 o 
  -4   4   2        5.65        1.79      1.43 o 
  -3   4   2       18.20       21.06      2.55 o 
  -2   4   2      296.10      312.53     25.67 o 
  -1   4   2       20.22       10.03      4.39 o 
   0   4   2       13.13       14.89      2.03 o 
   1   4   2       23.15       19.14      6.25 o 
   2   4   2       42.04       18.21     13.73 o 
   3   4   2        0.25        0.73      3.87 o 
   4   4   2        0.28        2.20      2.55 o 
  -7   5   2        0.00        2.50      2.19 o 
  -6   5   2        4.47        5.42      1.98 o 
  -5   5   2        1.60        0.89      1.29 o 
  -4   5   2        0.03       -1.12      1.05 o 
  -3   5   2       70.77       50.02     12.49 o 
  -2   5   2       66.34       81.93      7.32 o 
  -1   5   2       12.72       10.95      2.77 o 
   0   5   2       10.65       13.76      2.96 o 
   1   5   2        0.09        0.26      1.12 o 
   2   5   2       24.24       -0.02     20.46 o 
   3   5   2        5.38        6.60      4.16 o 
  -7   6   2        0.80        1.74      2.47 o 
  -6   6   2        0.29        1.66      2.07 o 
  -5   6   2        0.86        0.64      1.28 o 
  -4   6   2        0.80        3.23      1.48 o 
  -3   6   2       23.55        8.77      8.15 o 
  -2   6   2        8.46       11.00      4.17 o 
  -1   6   2        2.54        4.35      1.46 o 
   0   6   2       13.26        5.97      5.77 o 
   1   6   2        0.17        0.51      1.13 o 
   2   6   2        0.92        0.07      2.80 o 
  -6   7   2        0.13        0.51      1.35 o 
  -5   7   2        0.59        3.38      1.84 o 
  -4   7   2        5.62        4.52      3.57 o 
  -3   7   2        0.25       -0.37      1.56 o 
  -2   7   2        0.58        1.95      1.75 o 
  -1   7   2        0.57        1.09      1.80 o 
   0   7   2        0.08       -1.41      1.18 o 
  -5   8   2        0.07        1.31      1.51 o 
  -4   8   2        6.28        1.35      3.48 o 
  -3   8   2        0.06       -1.42      1.70 o 
  -2   8   2        0.10       -1.51      1.85 o 
   2  -8   3        0.57       -1.61      1.71 o 
   3  -8   3        0.37        0.06      1.94 o 
   4  -8   3        0.52        1.23      3.94 o 
   5  -8   3        0.58       -1.19      1.66 o 
  -1  -7   3        1.51        0.35      3.59 o 
   0  -7   3        0.08       -2.00      1.22 o 
   1  -7   3       11.23        5.09      5.13 o 
   2  -7   3        6.67        1.02      4.27 o 
   3  -7   3        2.65       -0.27      1.98 o 
   4  -7   3        0.00       -1.41      2.60 o 
   5  -7   3        0.12       -1.38      1.66 o 
   6  -7   3        2.26        1.13      2.17 o 
  -2  -6   3        2.46        0.47      2.36 o 
  -1  -6   3        0.76        3.09      1.61 o 
   0  -6   3        0.73        1.73      0.61 o 
   1  -6   3        6.43        6.97      2.10 o 
   2  -6   3       21.94       24.20      6.22 o 
   3  -6   3        2.51        1.05      2.30 o 
   4  -6   3        0.51       -1.63      1.40 o 
   5  -6   3        0.00        0.25      1.87 o 
   6  -6   3        0.23       -2.75      1.54 o 
   7  -6   3        0.50       -0.07      1.53 o 
  -3  -5   3        0.09       -0.35      1.68 o 
  -2  -5   3        3.87        6.14      2.48 o 
  -1  -5   3        0.00        0.28      1.57 o 
   0  -5   3       28.42       17.46      8.37 o 
   1  -5   3        2.44        0.65      1.27 o 
   2  -5   3       19.99       24.73      3.26 o 
   3  -5   3        0.00       -0.17      1.28 o 
   4  -5   3        0.01        0.08      0.95 o 
   5  -5   3        0.98        4.78      2.10 o 
   6  -5   3        2.14        2.46      1.70 o 
   7  -5   3        4.51        5.44      3.48 o 
  -4  -4   3        0.63       -1.50      1.65 o 
  -3  -4   3        0.01       -1.53      1.87 o 
  -2  -4   3        9.05        9.88      3.53 o 
  -1  -4   3        9.25        6.30      2.29 o 
   0  -4   3        9.98        2.16      3.23 o 
   1  -4   3       48.33       56.14      4.89 o 
   2  -4   3       19.01       16.63      4.91 o 
   3  -4   3        0.15        2.10      0.99 o 
   4  -4   3        0.19        0.20      1.15 o 
   5  -4   3        3.55        5.30      3.22 o 
   6  -4   3        0.03        0.72      0.91 o 
   7  -4   3        4.24        4.06      1.95 o 
  -5  -3   3        1.37        0.62      1.82 o 
  -4  -3   3        4.03        3.85      2.04 o 
  -3  -3   3        0.60        3.61      2.78 o 
  -2  -3   3        0.63        1.93      1.55 o 
  -1  -3   3        2.39        3.63      1.30 o 
   0  -3   3      113.33      128.05      6.41 o 
   1  -3   3      758.84      861.18     42.21 o 
   2  -3   3      181.16      196.52      9.77 o 
   3  -3   3        1.38        0.57      1.11 o 
   4  -3   3       86.96       86.98      4.49 o 
   5  -3   3      119.47      129.65     11.36 o 
   6  -3   3      107.84      112.60     14.83 o 
   7  -3   3        0.00       -0.89      1.24 o 
  -5  -2   3        0.20        0.86      1.42 o 
  -4  -2   3       49.64       26.44     21.32 o 
  -3  -2   3        0.94        0.80      1.24 o 
  -2  -2   3       75.60       82.39      6.74 o 
  -1  -2   3        4.51        4.50      0.88 o 
   0  -2   3      625.13      584.94     27.57 o 
   1  -2   3       26.86       23.51      1.90 o 
   2  -2   3        3.03        3.35      0.40 o 
   3  -2   3        1.23        0.48      0.58 o 
   4  -2   3       71.63       68.20      3.75 o 
   5  -2   3       53.41       55.31      5.13 o 
   6  -2   3        7.17        5.13      2.28 o 
   7  -2   3        0.66        0.31      1.35 o 
  -6  -1   3        0.58       -0.21      1.04 o 
  -5  -1   3        0.20       -0.16      1.00 o 
  -4  -1   3       90.22       22.30     48.27 o 
  -3  -1   3      111.42      103.12      7.79 o 
  -2  -1   3       79.87       99.12      7.32 o 
  -1  -1   3      208.07      205.37      9.44 o 
   0  -1   3     9359.31     7900.40    438.02 o 
   1  -1   3     1128.78      963.05     44.26 o 
   2  -1   3      227.68      198.91      9.50 o 
   3  -1   3      957.87     1064.93     53.07 o 
   4  -1   3      101.42      116.49      5.19 o 
   5  -1   3       32.61       33.00      3.89 o 
   6  -1   3        0.10        1.38      1.38 o 
   7  -1   3        0.09        0.70      2.18 o 
  -6   0   3        0.16        1.45      0.81 o 
  -5   0   3      208.85        3.98    127.84 o 
  -4   0   3        0.41        0.10      0.57 o 
  -3   0   3       14.79       12.30      1.47 o 
  -2   0   3      128.62      126.84      8.83 o 
  -1   0   3      597.81      547.40     25.10 o 
   0   0   3     1340.58     1130.46     51.45 o 
   1   0   3        9.53        8.38      0.65 o 
   2   0   3      459.57      476.82     22.11 o 
   3   0   3      189.46      195.81     11.05 o 
   4   0   3        0.00        3.37      3.22 o 
   5   0   3       11.40       15.37      2.28 o 
   6   0   3        0.00        0.38      0.95 o 
  -7   1   3        0.32       -1.06      2.61 o 
  -6   1   3        9.46        1.75      5.73 o 
  -4   1   3        0.80        0.40      0.52 o 
  -3   1   3      450.07      480.81     33.90 o 
  -2   1   3       24.46       22.08      2.24 o 
  -1   1   3     3762.56     3288.97    151.27 o 
   0   1   3      629.52      561.75     25.75 o 
   1   1   3      635.52      610.99     28.27 o 
   2   1   3     1066.10     1157.00     62.74 o 
   3   1   3       38.56       35.88      2.01 o 
   4   1   3        0.27       -0.03      0.50 o 
   5   1   3        0.09       -1.48      1.92 o 
   6   1   3        5.39        0.26      4.64 o 
  -7   2   3        0.14       -1.95      1.64 o 
  -6   2   3      177.34        0.29    101.64 o 
  -5   2   3        0.00        0.74      1.68 o 
  -4   2   3       43.97       46.72      2.42 o 
  -3   2   3       42.84       47.18      5.66 o 
  -2   2   3        3.45        2.20      0.88 o 
  -1   2   3     2779.25     2635.48    122.11 o 
   0   2   3        0.96        1.20      0.36 o 
   1   2   3       16.92       17.15      2.08 o 
   2   2   3        8.17       11.84      3.78 o 
   3   2   3        3.63        1.86      1.26 o 
   4   2   3       23.59       13.54      9.49 o 
   5   2   3        1.00        0.20      2.02 o 
  -7   3   3        3.76        9.22      3.00 o 
  -6   3   3       18.84       25.22      4.64 o 
  -5   3   3        1.85        2.51      1.29 o 
  -4   3   3        0.61        0.08      0.82 o 
  -3   3   3       32.53       23.11      6.62 o 
  -2   3   3      252.42      254.36     16.26 o 
  -1   3   3       17.58       12.07      3.04 o 
   0   3   3       17.69       11.26      3.48 o 
   1   3   3      374.76      443.45     27.76 o 
   2   3   3       29.61       22.85     10.05 o 
   3   3   3       73.78       51.37     18.98 o 
   4   3   3        0.10       -2.80      2.04 o 
   5   3   3        3.93        0.01      5.84 o 
  -7   4   3       22.25       12.32     12.26 o 
  -6   4   3        7.75        4.94      2.08 o 
  -5   4   3       10.23        6.82      2.66 o 
  -4   4   3       21.22       23.02      3.82 o 
  -3   4   3        0.29       -0.49      1.57 o 
  -2   4   3      221.88      285.72     19.65 o 
  -1   4   3       14.51        7.49      3.76 o 
   0   4   3       19.58       22.10      1.51 o 
   1   4   3       30.89       26.07      7.15 o 
   2   4   3        4.88        4.01      1.55 o 
   3   4   3       23.57        4.58     18.00 o 
   4   4   3        0.15       -0.63      2.17 o 
  -7   5   3        0.33        0.67      2.53 o 
  -6   5   3        9.38       10.20      2.91 o 
  -5   5   3        6.36        4.99      3.13 o 
  -4   5   3       10.24        6.73      1.85 o 
  -3   5   3        0.01       -1.14      1.63 o 
  -2   5   3        1.57       -0.06      1.22 o 
  -1   5   3        9.32       12.08      2.56 o 
   0   5   3        0.12        0.49      1.05 o 
   1   5   3       13.47       16.51      5.32 o 
   2   5   3        6.14        5.53      3.63 o 
   3   5   3        0.04        1.71      2.27 o 
  -7   6   3        2.16        3.22      2.96 o 
  -6   6   3        0.03       -0.15      1.27 o 
  -5   6   3        0.87        1.04      1.12 o 
  -4   6   3        0.50       -0.38      1.01 o 
  -3   6   3        0.15       -0.30      1.67 o 
  -2   6   3        2.43        4.03      2.59 o 
  -1   6   3        2.14        4.45      1.46 o 
   0   6   3        6.01        6.35      2.90 o 
   1   6   3        0.30        1.05      1.23 o 
   2   6   3        0.49       -1.78      1.84 o 
  -6   7   3        0.02        0.88      1.92 o 
  -5   7   3        0.44       -1.21      1.81 o 
  -4   7   3        3.24        4.29      1.98 o 
  -3   7   3        0.75       -0.71      1.49 o 
  -2   7   3        0.76        2.23      1.47 o 
  -1   7   3        0.33        2.08      1.33 o 
   0   7   3        0.16       -1.09      3.63 o 
  -5   8   3        0.09       -0.24      2.85 o 
  -4   8   3        2.29        2.64      2.28 o 
  -3   8   3        0.10       -1.68      1.84 o 
  -2   8   3        0.22       -0.17      1.68 o 
   2  -8   4        0.19       -0.26      1.36 o 
   3  -8   4        0.34       -0.66      1.05 o 
   4  -8   4        1.44        1.48      1.98 o 
   5  -8   4        0.18       -0.09      1.92 o 
  -1  -7   4        1.24       -1.06      5.22 o 
   0  -7   4        0.02        0.17      0.90 o 
   1  -7   4        0.36        0.94      1.27 o 
   2  -7   4        7.65        5.30      3.80 o 
   3  -7   4        0.62        0.35      1.38 o 
   4  -7   4        1.73        1.12      1.45 o 
   5  -7   4        1.19        0.82      2.14 o 
   6  -7   4        2.43        2.55      2.71 o 
  -2  -6   4        2.23        4.16      3.10 o 
  -1  -6   4        0.01       -0.62      0.76 o 
   0  -6   4        0.14        0.54      1.56 o 
   1  -6   4       11.70       13.41      2.71 o 
   2  -6   4       27.44       34.23      6.49 o 
   3  -6   4        8.29       11.03      3.26 o 
   4  -6   4        9.82       13.32      2.07 o 
   5  -6   4       12.41       11.83      2.69 o 
   6  -6   4        0.02        0.03      1.80 o 
   7  -6   4        1.07        1.76      1.63 o 
  -3  -5   4        3.32        2.79      4.20 o 
  -2  -5   4        4.68        2.39      2.34 o 
  -1  -5   4        0.09       -0.31      0.70 o 
   0  -5   4       38.64       40.77      7.12 o 
   1  -5   4        2.04        1.77      1.37 o 
   2  -5   4        0.24        0.15      0.95 o 
   3  -5   4        8.51        8.51      2.28 o 
   4  -5   4        0.72        1.35      1.60 o 
   5  -5   4       14.13       17.44      2.19 o 
   6  -5   4        0.82        1.36      1.80 o 
   7  -5   4       12.91       20.29     11.13 o 
  -4  -4   4        5.26        2.99      4.76 o 
  -3  -4   4       22.88        7.52     16.71 o 
  -2  -4   4        1.51        1.12      1.98 o 
  -1  -4   4       11.85       10.60      1.63 o 
   0  -4   4       37.62       36.75      4.36 o 
   1  -4   4       17.12       14.54      4.21 o 
   2  -4   4      195.44      232.48     13.33 o 
   3  -4   4       17.99       20.08      1.47 o 
   4  -4   4        4.08        2.36      1.62 o 
   5  -4   4        2.24        1.85      1.50 o 
   6  -4   4       22.72       25.80      4.70 o 
   7  -4   4       11.13       12.43      3.24 o 
  -5  -3   4        0.56        1.13      1.45 o 
  -4  -3   4        0.44        0.44      1.28 o 
  -3  -3   4        4.23        6.66      2.90 o 
  -2  -3   4        4.78        2.41      1.50 o 
  -1  -3   4      225.89      282.25     17.41 o 
   0  -3   4       20.29       15.28      2.73 o 
   1  -3   4        7.28        7.20      0.88 o 
   2  -3   4      180.98      178.36      9.33 o 
   3  -3   4       12.75        9.45      2.40 o 
   4  -3   4       35.06       33.46      1.83 o 
   5  -3   4        1.70        0.00      1.29 o 
   6  -3   4       33.73       30.82      5.36 o 
   7  -3   4        1.26        0.24      1.08 o 
  -5  -2   4        1.41        2.45      1.86 o 
  -4  -2   4       22.32       15.87      9.63 o 
  -3  -2   4        5.36        6.88      2.24 o 
  -1  -2   4       97.34      103.72      5.43 o 
   0  -2   4        3.67        3.18      0.72 o 
   1  -2   4      486.69      466.07     23.41 o 
   2  -2   4       27.90       24.79      1.83 o 
   3  -2   4       15.71       14.31      1.78 o 
   4  -2   4       77.52       75.01      3.70 o 
   5  -2   4       11.57       12.30      1.76 o 
   6  -2   4       24.87       13.83      6.64 o 
   7  -2   4        0.01       -0.62      1.56 o 
  -6  -1   4        1.29        0.18      1.10 o 
  -5  -1   4        0.22        1.42      0.79 o 
  -4  -1   4        3.94        5.42      1.54 o 
  -3  -1   4       27.94       30.78      3.41 o 
  -2  -1   4      321.08      374.83     20.76 o 
  -1  -1   4     4213.61     4064.92    185.55 o 
   0  -1   4      719.05      640.63     29.08 o 
   1  -1   4        6.01        7.60      0.68 o 
   2  -1   4      131.24      139.11      9.89 o 
   3  -1   4        0.52        1.03      0.64 o 
   4  -1   4        8.76       11.81      7.02 o 
   5  -1   4        9.46       12.02      2.06 o 
   6  -1   4        7.04       10.92      6.15 o 
   7  -1   4        0.10        0.79      2.30 o 
  -6   0   4        1.42        0.84      0.98 o 
  -5   0   4        2.85        0.47      1.16 o 
  -4   0   4        0.23        0.19      0.48 o 
  -3   0   4       74.36       64.99      4.53 o 
  -2   0   4       71.59       62.94      5.24 o 
  -1   0   4     3707.08     3461.51    159.50 o 
   0   0   4       37.76       36.39      2.59 o 
   1   0   4      362.81      314.12     14.61 o 
   2   0   4       76.98       65.79      4.68 o 
   3   0   4       56.60       58.57      3.57 o 
   4   0   4       23.65       23.64      1.88 o 
   5   0   4       18.23       17.69      3.16 o 
   6   0   4        6.30        7.17      4.26 o 
  -7   1   4        7.39       12.15      8.56 o 
  -6   1   4        0.38        0.07      0.30 o 
  -4   1   4        0.14       -0.14      1.08 o 
  -3   1   4       64.42       69.82      9.53 o 
  -2   1   4     1374.85     1327.64     75.22 o 
  -1   1   4     1838.32     1757.48     79.63 o 
   0   1   4      696.61      605.65     27.74 o 
   1   1   4        0.99        0.53      0.52 o 
   2   1   4      125.22      132.72      7.60 o 
   3   1   4       34.97       41.95      2.27 o 
   4   1   4       92.34       98.89     10.14 o 
   5   1   4        4.49        4.54      2.13 o 
   6   1   4        2.99        1.95      2.64 o 
  -7   2   4        1.39        0.96      1.51 o 
  -6   2   4       57.62       78.12     17.14 o 
  -5   2   4        1.60        3.73      2.90 o 
  -4   2   4        7.67       12.57      7.51 o 
  -3   2   4       57.49       53.47      5.82 o 
  -2   2   4       72.80       76.47      6.22 o 
  -1   2   4      160.10      162.35      9.32 o 
   0   2   4       21.02       24.42      1.85 o 
   1   2   4        4.50        4.57      0.73 o 
   2   2   4        4.27        3.57      1.68 o 
   3   2   4        0.15        0.25      1.50 o 
   4   2   4        0.04        2.09      2.03 o 
   5   2   4        0.05       -0.67      1.91 o 
  -7   3   4        0.18       -2.50      1.94 o 
  -6   3   4       14.00       21.41      4.89 o 
  -5   3   4        2.94        1.69      1.80 o 
  -4   3   4       32.69       33.02      2.02 o 
  -3   3   4       56.01       48.42      4.34 o 
  -2   3   4     1115.25     1167.58     98.89 o 
  -1   3   4      563.83      599.34     33.17 o 
   0   3   4       41.12       41.01      3.33 o 
   1   3   4       98.24      111.61      6.35 o 
   2   3   4      118.15      142.12     17.18 o 
   3   3   4      230.47       33.30    129.46 o 
   4   3   4       16.96        1.33     10.08 o 
  -7   4   4       26.86       38.96     11.97 o 
  -6   4   4        4.77        6.36      1.80 o 
  -5   4   4        1.22       -1.24      1.39 o 
  -4   4   4        1.93        1.21      1.10 o 
  -3   4   4        5.65        4.87      2.24 o 
  -2   4   4      388.86      454.81     27.25 o 
  -1   4   4       14.65        3.58      3.94 o 
   0   4   4        0.73       -0.22      1.22 o 
   1   4   4       18.16       18.14      2.98 o 
   2   4   4       33.75       21.33      7.67 o 
   3   4   4        0.91        0.14      1.55 o 
   4   4   4        0.44        0.92      2.49 o 
  -7   5   4        5.83       14.42      9.60 o 
  -6   5   4        0.22       -0.83      1.33 o 
  -5   5   4        0.74        0.22      1.26 o 
  -4   5   4       19.54       16.75      6.36 o 
  -3   5   4      299.07       76.39    131.62 o 
  -2   5   4       40.69       43.22      4.65 o 
  -1   5   4        6.17        9.09      1.84 o 
   0   5   4       38.63       44.77      4.34 o 
   1   5   4        7.32        4.20      2.51 o 
   2   5   4       12.62        6.15      7.44 o 
   3   5   4        2.29        1.63      2.95 o 
  -7   6   4        0.00        1.05      2.62 o 
  -6   6   4        1.52        1.22      1.67 o 
  -5   6   4        0.31       -0.73      1.28 o 
  -4   6   4        7.70        5.89      1.79 o 
  -3   6   4       44.04       32.68     15.86 o 
  -2   6   4        0.65        1.46      1.21 o 
  -1   6   4        6.20        7.50      2.04 o 
   0   6   4        3.01        4.18      2.73 o 
   1   6   4        3.95        7.07      1.94 o 
  -6   7   4        1.06        0.68      2.05 o 
  -5   7   4        4.06        5.34      2.54 o 
  -4   7   4        8.53        8.23      4.37 o 
  -3   7   4        0.06       -1.14      1.45 o 
  -2   7   4        0.00       -0.33      1.53 o 
  -1   7   4        0.24        0.87      1.34 o 
   0   7   4        0.51       -1.13      2.04 o 
  -4   8   4        2.83        7.39      3.83 o 
  -3   8   4        0.10       -0.65      1.71 o 
   2  -8   5        0.01       -2.20      1.75 o 
   3  -8   5        0.06       -0.65      1.27 o 
   4  -8   5        0.09       -0.35      1.66 o 
   5  -8   5        0.03       -0.82      1.69 o 
   0  -7   5        0.44        1.14      2.11 o 
   1  -7   5        1.16        1.03      1.46 o 
   2  -7   5        0.00       -0.14      0.95 o 
   3  -7   5        1.33       -0.14      1.44 o 
   4  -7   5        2.95        3.79      2.16 o 
   5  -7   5        2.66        1.10      2.11 o 
   6  -7   5        0.16       -0.10      2.03 o 
  -2  -6   5        0.04       -0.69      1.10 o 
  -1  -6   5        0.23        0.13      0.72 o 
   0  -6   5        0.19       -1.17      0.71 o 
   1  -6   5        0.79        0.44      0.88 o 
   2  -6   5        1.83        1.01      1.31 o 
   3  -6   5        4.73        2.11      2.11 o 
   4  -6   5        1.50        1.48      1.36 o 
   5  -6   5        1.64        1.08      1.72 o 
   6  -6   5        2.03        2.69      2.07 o 
   7  -6   5        0.00        1.04      1.70 o 
  -3  -5   5        3.91        3.70      3.62 o 
  -2  -5   5        0.17       -1.45      1.22 o 
  -1  -5   5        0.03        0.10      0.55 o 
   0  -5   5        2.77        1.48      1.73 o 
   1  -5   5        1.97        1.22      1.38 o 
   2  -5   5       15.52       21.62      2.65 o 
   3  -5   5       15.31       11.11      3.96 o 
   4  -5   5        1.37       -1.00      1.37 o 
   5  -5   5        3.85        2.64      1.50 o 
   6  -5   5        0.02       -1.00      1.37 o 
   7  -5   5        6.36        7.52      4.23 o 
  -4  -4   5        0.00        0.58      2.82 o 
  -3  -4   5        2.99        3.87      2.57 o 
  -2  -4   5        3.03        1.14      1.85 o 
  -1  -4   5        0.97        0.44      0.74 o 
   0  -4   5        3.26        1.44      1.75 o 
   1  -4   5       63.98       66.86      4.50 o 
   2  -4   5        2.48        1.31      0.80 o 
   3  -4   5       42.35       43.58      2.14 o 
   4  -4   5       63.49       67.61      4.48 o 
   5  -4   5        0.00        0.66      1.67 o 
   6  -4   5        0.86        0.69      1.50 o 
   7  -4   5        0.36       -1.42      1.21 o 
  -5  -3   5        2.25        3.91      2.65 o 
  -4  -3   5        2.79        1.90      2.40 o 
  -3  -3   5        0.98        1.05      1.47 o 
  -2  -3   5        0.39        1.46      1.10 o 
  -1  -3   5      264.80      323.65     20.00 o 
   0  -3   5        7.58        5.18      1.22 o 
   1  -3   5       57.36       57.66      6.21 o 
   2  -3   5      556.53      610.45     30.62 o 
   3  -3   5       19.69       16.64      4.73 o 
   4  -3   5      177.06      191.35      8.49 o 
   5  -3   5        0.92        0.75      1.48 o 
   6  -3   5       53.77       50.79      9.21 o 
   7  -3   5        1.04        1.56      2.33 o 
  -5  -2   5        0.73        1.00      1.13 o 
  -4  -2   5       14.24        8.32      5.90 o 
  -3  -2   5       24.37       15.80      9.09 o 
  -2  -2   5        4.05        3.90      1.34 o 
  -1  -2   5       15.43       16.37      1.74 o 
   0  -2   5      126.64      122.98     10.50 o 
   1  -2   5      113.74      104.87      7.54 o 
   2  -2   5        0.11        1.17      0.49 o 
   3  -2   5      254.24      254.01     12.83 o 
   4  -2   5      171.11      181.69      7.97 o 
   5  -2   5       34.24       32.88      3.52 o 
   6  -2   5       15.70        7.35      3.07 o 
   7  -2   5        2.63        1.55      2.41 o 
  -6  -1   5        2.74        1.67      2.28 o 
  -5  -1   5        0.10        0.68      0.69 o 
  -4  -1   5       29.07        7.53     19.83 o 
  -3  -1   5       11.92        3.35      2.94 o 
  -2  -1   5      857.98      967.40     52.87 o 
  -1  -1   5      475.50      447.53     21.25 o 
   0  -1   5     2737.18     2529.38    114.35 o 
   1  -1   5       27.57       26.44      2.06 o 
   2  -1   5      479.43      427.22     20.15 o 
   3  -1   5      342.89      387.26     22.17 o 
   4  -1   5       13.34       12.97      1.27 o 
   5  -1   5       76.66       73.45      5.96 o 
   6  -1   5        0.96        0.83      1.45 o 
   7  -1   5        3.33        3.04      4.51 o 
  -6   0   5        0.30        0.46      0.51 o 
  -5   0   5       37.61       33.52      5.91 o 
  -4   0   5       19.10       19.37      6.11 o 
  -3   0   5       14.31       11.16      3.98 o 
  -2   0   5      351.69      338.84     15.77 o 
  -1   0   5      740.72      733.55     33.69 o 
   0   0   5      493.47      456.28     20.85 o 
   1   0   5      104.83       98.46      6.99 o 
   2   0   5      450.43      467.94     23.22 o 
   3   0   5      244.99      244.39     14.04 o 
   4   0   5      121.62      125.60     12.52 o 
   5   0   5       78.06       77.38     11.07 o 
   6   0   5        0.20       -0.30      1.14 o 
  -7   1   5        4.22        5.94      3.71 o 
  -6   1   5       12.62       21.01      7.57 o 
  -5   1   5        3.86        7.08      5.50 o 
  -4   1   5        0.13       -1.66      1.05 o 
  -3   1   5      320.70      356.07     23.00 o 
  -2   1   5        4.57        5.11      0.81 o 
  -1   1   5      265.04      249.03     11.58 o 
   0   1   5       16.25       13.34      1.15 o 
   1   1   5        0.29        0.09      0.53 o 
   2   1   5       78.19       80.06      4.93 o 
   3   1   5       31.85       32.05      2.09 o 
   4   1   5       11.25       14.57      2.70 o 
   5   1   5       30.13       36.70     21.57 o 
   6   1   5        0.16       -3.19      2.19 o 
  -7   2   5        4.23        8.17      5.11 o 
  -6   2   5       21.01       29.59      6.55 o 
  -5   2   5        3.34        8.54      2.67 o 
  -4   2   5       65.46       65.28      5.03 o 
  -2   2   5      106.31      111.76      6.26 o 
  -1   2   5      619.36      575.62     29.08 o 
   0   2   5      463.36      470.07     23.44 o 
   1   2   5        0.30        0.17      0.51 o 
   2   2   5       23.93       25.02      2.04 o 
   3   2   5       81.75       86.33      9.04 o 
   4   2   5       60.87       76.44     23.20 o 
   5   2   5        0.48       -1.56      2.19 o 
  -7   3   5        0.50        1.94      2.37 o 
  -6   3   5        0.97        1.31      1.20 o 
  -5   3   5        1.15        0.26      1.53 o 
  -4   3   5       13.61       15.43      1.99 o 
  -3   3   5       47.61        2.72     23.34 o 
  -2   3   5       37.72       36.91      3.53 o 
  -1   3   5      161.62      188.35     10.77 o 
   0   3   5       14.92        5.97      5.50 o 
   1   3   5       11.91       12.25      2.65 o 
   2   3   5        1.28        0.05      1.58 o 
   3   3   5        5.03        5.95      2.28 o 
   4   3   5       11.65        3.27      7.50 o 
  -7   4   5        0.33        0.15      1.97 o 
  -6   4   5        0.45       -0.99      1.87 o 
  -5   4   5        3.82        7.92      2.59 o 
  -4   4   5        2.51        0.70      0.98 o 
  -3   4   5        0.15        0.73      0.72 o 
  -2   4   5       63.02       52.94      3.43 o 
  -1   4   5       36.19       40.32      2.41 o 
   0   4   5        5.28        7.54      1.52 o 
   1   4   5        0.08       -0.43      0.93 o 
   2   4   5        0.26        0.18      0.56 o 
   3   4   5        1.72        1.24      2.55 o 
   4   4   5        0.86       -3.25      5.27 o 
  -7   5   5        1.54        2.26      2.97 o 
  -6   5   5        0.00       -0.66      0.82 o 
  -5   5   5        0.17        0.57      1.03 o 
  -4   5   5       65.27       59.53      5.50 o 
  -3   5   5        6.14        9.26      1.90 o 
  -2   5   5        2.97        2.04      2.32 o 
  -1   5   5        0.61        1.05      1.27 o 
   0   5   5       11.49       12.10      2.82 o 
   1   5   5        1.02       -0.42      1.19 o 
   2   5   5       10.37        2.95      6.82 o 
   3   5   5        0.02       -3.48      4.82 o 
  -7   6   5        0.62        4.82      3.87 o 
  -6   6   5        0.66        0.82      0.91 o 
  -5   6   5        0.05        0.64      1.18 o 
  -4   6   5        3.90        3.70      1.81 o 
  -3   6   5       15.78       13.46      3.95 o 
  -2   6   5        0.71        1.92      1.28 o 
  -1   6   5        2.55        4.16      1.51 o 
   0   6   5        0.00       -0.59      1.44 o 
   1   6   5        0.07        0.35      1.06 o 
  -6   7   5        0.06        1.76      1.72 o 
  -5   7   5        1.96        3.05      1.79 o 
  -4   7   5        8.43        3.39      3.34 o 
  -3   7   5        1.13        1.02      2.06 o 
  -2   7   5        0.04       -1.51      1.52 o 
  -1   7   5        2.79        1.16      1.58 o 
   0   7   5        0.18        2.32      3.16 o 
   2  -8   6        0.16        0.40      2.11 o 
   3  -8   6        0.44        0.09      1.11 o 
   4  -8   6        1.79        0.62      1.62 o 
   5  -8   6        0.02       -0.91      1.65 o 
   0  -7   6        0.05       -1.23      1.95 o 
   1  -7   6        0.28       -0.87      1.04 o 
   2  -7   6        5.60        1.71      2.91 o 
   3  -7   6        0.13       -0.46      1.18 o 
   4  -7   6        4.01        4.76      1.80 o 
   5  -7   6        0.05       -0.84      1.48 o 
   6  -7   6        1.97        1.52      1.83 o 
  -2  -6   6        1.61       -1.76      8.16 o 
  -1  -6   6        0.70        0.22      0.95 o 
   0  -6   6        3.10        2.53      0.71 o 
   1  -6   6        4.24        3.70      2.20 o 
   2  -6   6       15.64       17.05      4.08 o 
   3  -6   6       12.82       10.49      2.70 o 
   4  -6   6        0.00       -1.01      1.09 o 
   5  -6   6        0.00        0.92      1.63 o 
   6  -6   6        1.09       -0.43      1.90 o 
   7  -6   6        0.44        1.46      1.63 o 
  -3  -5   6        0.08        0.74      1.47 o 
  -2  -5   6        5.82        1.06      3.98 o 
  -1  -5   6       12.06        8.75      3.37 o 
   0  -5   6        6.94        4.15      3.68 o 
   1  -5   6        1.21        1.16      1.59 o 
   2  -5   6        0.56        0.41      0.72 o 
   3  -5   6        0.87       -0.53      1.01 o 
   4  -5   6        2.01        5.08      1.71 o 
   5  -5   6        6.78       11.07      2.09 o 
   6  -5   6        0.08       -1.49      1.60 o 
   7  -5   6        4.67        3.67      2.81 o 
  -4  -4   6        0.36       -0.67      1.49 o 
  -3  -4   6        9.54        2.16      6.15 o 
  -2  -4   6       11.90        5.99      3.07 o 
  -1  -4   6       18.39       14.21      4.86 o 
   0  -4   6        0.01        0.14      0.34 o 
   1  -4   6       21.77       20.74      3.77 o 
   2  -4   6        3.43        5.44      2.61 o 
   3  -4   6       16.20       19.15      1.67 o 
   4  -4   6       48.42       54.47      5.53 o 
   5  -4   6       14.98       18.01      2.48 o 
   6  -4   6        2.14        2.01      1.49 o 
   7  -4   6        0.29       -0.45      1.43 o 
  -5  -3   6        1.08       -0.74      1.41 o 
  -4  -3   6        2.04        0.02      1.53 o 
  -3  -3   6        1.59        2.37      1.88 o 
  -2  -3   6        2.60        0.94      1.12 o 
  -1  -3   6       18.32       20.98      2.68 o 
   0  -3   6        9.09        9.64      3.95 o 
   1  -3   6      114.31      118.55      6.02 o 
   2  -3   6       16.28       10.26      3.05 o 
   3  -3   6        6.45        6.93      1.96 o 
   4  -3   6      128.78      136.81      8.51 o 
   5  -3   6       40.01       41.44      3.35 o 
   6  -3   6        0.02       -0.13      1.35 o 
   7  -3   6        0.54        0.65      1.18 o 
  -5  -2   6        0.64        0.08      1.23 o 
  -4  -2   6        4.77        5.34      4.03 o 
  -3  -2   6       21.03       17.26      5.24 o 
  -2  -2   6       18.14        5.26      5.66 o 
  -1  -2   6        3.11        2.78      0.48 o 
   0  -2   6       28.22       24.23      2.81 o 
   1  -2   6       10.48       10.08      1.00 o 
   2  -2   6        1.62        1.57      1.37 o 
   3  -2   6      209.37      226.56     12.89 o 
   4  -2   6        0.02        0.56      1.26 o 
   5  -2   6       10.42       15.75      1.93 o 
   6  -2   6        0.23       -1.06      1.27 o 
   7  -2   6        0.32        0.02      1.69 o 
  -6  -1   6        5.72       16.00     15.86 o 
  -4  -1   6       23.56       29.56      3.04 o 
  -3  -1   6        0.34        0.20      0.53 o 
  -2  -1   6        0.06        0.15      0.37 o 
  -1  -1   6       69.52       69.52      4.87 o 
   0  -1   6      665.38      638.07     29.20 o 
   1  -1   6     1008.35      969.69     44.52 o 
   2  -1   6      161.62      162.00      8.35 o 
   3  -1   6        7.31        7.55      2.26 o 
   4  -1   6        0.29        0.34      1.10 o 
   5  -1   6       92.71       93.97      9.90 o 
   6  -1   6        0.31        0.72      1.17 o 
  -6   0   6        7.75        3.60      8.29 o 
  -5   0   6       37.82       49.09      7.16 o 
  -4   0   6        0.00       -0.01      0.81 o 
  -3   0   6       41.34       41.84      2.80 o 
  -2   0   6        3.61        4.09      0.94 o 
  -1   0   6      175.40      176.29      8.20 o 
   0   0   6       38.72       36.47      2.64 o 
   1   0   6      195.30      194.28      9.04 o 
   2   0   6      238.15      209.75     13.95 o 
   3   0   6      180.96      189.30      8.44 o 
   4   0   6       38.13       33.43      3.40 o 
   5   0   6        6.61        9.95      2.03 o 
   6   0   6        2.17       -0.01      1.26 o 
  -7   1   6        0.00       -2.51      1.72 o 
  -6   1   6       41.35       48.73     38.05 o 
  -5   1   6        0.48        0.08      1.71 o 
  -4   1   6       48.89       54.39      4.87 o 
  -3   1   6      298.86      331.72     22.93 o 
  -2   1   6       64.08       66.52      7.11 o 
  -1   1   6      119.72      119.19      8.25 o 
   0   1   6      109.77      104.23      7.26 o 
   1   1   6        1.15        0.38      0.64 o 
   2   1   6      177.92      186.81     10.55 o 
   3   1   6        7.25        9.86      1.31 o 
   4   1   6      154.99      166.98     15.19 o 
   5   1   6        0.01        1.27      2.43 o 
   6   1   6        3.30        6.37      5.38 o 
  -7   2   6        0.00       -0.88      1.70 o 
  -6   2   6       38.92       56.34     21.03 o 
  -5   2   6        0.10       -0.29      1.71 o 
  -4   2   6        3.57        1.09      2.29 o 
  -3   2   6        5.27        4.81      1.53 o 
  -2   2   6       47.32       41.85      5.04 o 
  -1   2   6        0.07        0.80      0.59 o 
   0   2   6      291.06      318.79     15.84 o 
   1   2   6      474.27      525.51     29.53 o 
   2   2   6       92.20       97.33      4.71 o 
   3   2   6       57.23       60.88      6.32 o 
   4   2   6       10.65        6.17      2.56 o 
   5   2   6        0.38        2.06      2.13 o 
  -7   3   6        2.29        5.13      3.54 o 
  -6   3   6        2.35        1.74      1.98 o 
  -5   3   6        0.15       -0.12      1.52 o 
  -4   3   6      192.58      208.20     18.79 o 
  -3   3   6       21.37       19.90      1.67 o 
  -2   3   6        4.00        3.77      1.40 o 
  -1   3   6      147.60      148.54      9.24 o 
   0   3   6       23.40       20.81      6.06 o 
   1   3   6      301.87      330.37     27.92 o 
   2   3   6       21.48       17.76      3.10 o 
   3   3   6       15.86        4.84      4.97 o 
   4   3   6        0.98        3.45      1.83 o 
  -7   4   6        9.75       19.53     13.42 o 
  -6   4   6        5.22        6.48      2.68 o 
  -5   4   6        0.92        1.00      1.24 o 
  -4   4   6        0.14       -1.21      1.02 o 
  -3   4   6       31.98       30.81      3.43 o 
  -2   4   6        7.12        4.24      1.88 o 
  -1   4   6        8.11        9.65      1.74 o 
   0   4   6       38.00       43.49      5.00 o 
   1   4   6       12.52       15.47      2.17 o 
   2   4   6       13.74       11.74      4.89 o 
   3   4   6        9.17        9.44      6.06 o 
  -7   5   6        1.94        4.17      3.03 o 
  -6   5   6        0.08       -0.57      0.61 o 
  -5   5   6       11.47        5.24      3.58 o 
  -4   5   6        3.09        1.36      2.07 o 
  -3   5   6       28.81       26.19      2.85 o 
  -2   5   6        3.19        2.14      1.82 o 
  -1   5   6        6.70        8.52      1.77 o 
   0   5   6       36.32       44.63      5.18 o 
   1   5   6        0.26        1.40      1.11 o 
   2   5   6        0.02       -0.35      1.13 o 
  -6   6   6        0.03        0.07      2.53 o 
  -5   6   6        0.01       -2.74      1.54 o 
  -4   6   6        0.05       -0.36      1.44 o 
  -3   6   6       10.60       10.73      3.70 o 
  -2   6   6        0.81        1.26      1.31 o 
  -1   6   6        2.13        1.39      1.57 o 
   0   6   6        0.23        1.81      1.67 o 
   1   6   6        0.66       -0.87      1.18 o 
  -6   7   6        0.05        0.51      1.02 o 
  -5   7   6        0.15        0.21      1.98 o 
  -4   7   6        0.44       -2.22      1.75 o 
  -3   7   6        0.09        0.45      1.21 o 
  -2   7   6        0.02       -1.27      1.75 o 
  -1   7   6        0.00       -1.00      3.26 o 
   2  -8   7        3.32        0.25      3.20 o 
   3  -8   7        0.09       -1.34      2.84 o 
   4  -8   7        0.12       -0.43      1.69 o 
   5  -8   7        0.02        2.26      2.13 o 
   0  -7   7        6.49        0.89      5.47 o 
   1  -7   7       11.26       -0.52      8.15 o 
   2  -7   7        0.76        0.81      1.38 o 
   3  -7   7        3.11        2.49      1.87 o 
   4  -7   7        0.33        0.11      1.34 o 
   5  -7   7        0.00        0.41      1.26 o 
   6  -7   7        2.52        5.43      2.71 o 
  -2  -6   7        0.03        1.52      4.09 o 
  -1  -6   7        0.60        2.10      2.21 o 
   0  -6   7        0.91       -0.12      0.77 o 
   1  -6   7        1.07        0.16      1.00 o 
   2  -6   7        1.93       -0.09      1.19 o 
   3  -6   7       12.30       10.01      2.64 o 
   4  -6   7        0.00       -1.29      1.26 o 
   5  -6   7        9.35        6.17      2.98 o 
   6  -6   7        4.49        5.33      1.69 o 
  -3  -5   7        0.02        0.13      1.31 o 
  -2  -5   7        0.02        0.35      0.54 o 
  -1  -5   7       31.15        8.65     12.20 o 
   0  -5   7       24.71       20.72      9.90 o 
   1  -5   7        1.76        0.45      0.99 o 
   2  -5   7       19.48       19.66      3.25 o 
   3  -5   7        7.99        3.76      2.25 o 
   4  -5   7        4.04        2.47      2.00 o 
   5  -5   7       20.92       26.15      3.76 o 
   6  -5   7        0.50       -1.95      1.49 o 
   7  -5   7        1.73        1.70      1.99 o 
  -4  -4   7        0.79        1.46      1.88 o 
  -3  -4   7        0.31        0.07      1.63 o 
  -2  -4   7        0.77       -0.23      0.69 o 
  -1  -4   7        0.82        0.48      1.28 o 
   0  -4   7        1.63       -1.26      4.77 o 
   1  -4   7       23.13       24.13      3.28 o 
   2  -4   7       50.45       58.83      2.83 o 
   3  -4   7        9.49       13.25      2.06 o 
   4  -4   7       70.52       66.77      7.06 o 
   5  -4   7        1.96        0.51      1.09 o 
   6  -4   7        1.60        2.64      2.05 o 
   7  -4   7        0.11       -0.90      1.82 o 
  -5  -3   7        0.23        0.39      1.18 o 
  -4  -3   7        0.71        0.28      1.44 o 
  -3  -3   7        7.75        6.24      4.91 o 
  -2  -3   7        4.76        2.20      1.34 o 
  -1  -3   7      103.21      121.98      6.71 o 
   0  -3   7       27.75       23.01      8.29 o 
   1  -3   7       16.72       24.06      2.65 o 
   2  -3   7        3.32        3.48      1.30 o 
   3  -3   7        0.36        0.86      1.01 o 
   4  -3   7        7.08        8.47      1.43 o 
   5  -3   7       61.39       52.07      5.24 o 
   6  -3   7       21.16       17.57      6.92 o 
   7  -3   7        0.47        0.35      1.45 o 
  -5  -2   7        3.40        0.86      1.81 o 
  -4  -2   7       26.82       12.52     12.09 o 
  -3  -2   7       22.39       13.22      9.70 o 
  -2  -2   7        3.40        2.15      1.95 o 
  -1  -2   7      511.09      566.26     34.27 o 
   0  -2   7       60.61       59.31      7.83 o 
   1  -2   7      390.32      425.79     21.04 o 
   2  -2   7       66.08       55.82      6.17 o 
   3  -2   7        4.12        6.21      1.90 o 
   4  -2   7       26.42       24.66      1.89 o 
   5  -2   7        4.52        2.30      1.64 o 
   6  -2   7        0.33        0.61      1.65 o 
   7  -2   7        0.28       -0.50      1.68 o 
  -6  -1   7        0.13       -2.23      4.41 o 
  -5  -1   7        1.34        0.78      1.05 o 
  -4  -1   7        1.45        0.51      1.48 o 
  -2  -1   7       18.74       23.39      6.66 o 
  -1  -1   7      464.36      482.76     24.18 o 
   0  -1   7        0.14        0.84      0.63 o 
   1  -1   7       18.48       18.61      1.42 o 
   2  -1   7      151.16      141.24      7.69 o 
   3  -1   7        8.09        9.58      2.82 o 
   4  -1   7        0.05        0.72      1.12 o 
   5  -1   7       22.32       25.10      2.88 o 
   6  -1   7        0.18       -0.79      1.30 o 
  -6   0   7        3.22        7.04      5.96 o 
  -5   0   7       13.76        3.85      7.17 o 
  -4   0   7        0.52        0.15      0.41 o 
  -3   0   7        0.07        0.73      0.69 o 
  -2   0   7      100.81       94.72      8.21 o 
  -1   0   7       93.27       89.28      6.27 o 
   0   0   7      593.26      547.83     25.28 o 
   1   0   7        0.19       -0.75      0.56 o 
   2   0   7      245.67      256.36     13.49 o 
   3   0   7       10.96       15.67      2.50 o 
   4   0   7       14.01       15.53      1.53 o 
   5   0   7        5.33        5.56      1.87 o 
   6   0   7        0.13       -1.66      2.24 o 
  -7   1   7        3.80        4.56      3.40 o 
  -6   1   7        2.76        4.49      2.06 o 
  -5   1   7       13.54       17.83      2.46 o 
  -4   1   7       64.92       85.96      7.27 o 
  -3   1   7        4.00        5.61      2.11 o 
  -2   1   7        0.71        1.18      0.66 o 
  -1   1   7       14.78       12.48      1.09 o 
   0   1   7      258.98      266.88     12.49 o 
   1   1   7       38.09       32.27      3.60 o 
   2   1   7        0.20        1.48      0.78 o 
   3   1   7       10.97       14.46      2.31 o 
   4   1   7        0.22        0.53      1.58 o 
   5   1   7        0.34       -0.93      1.16 o 
  -7   2   7        0.00       -0.55      2.02 o 
  -6   2   7        0.40        0.48      1.62 o 
  -5   2   7        2.00        0.88      1.73 o 
  -4   2   7       32.29       38.52      3.48 o 
  -3   2   7       14.58       21.46      5.03 o 
  -2   2   7        0.02       -0.11      0.77 o 
  -1   2   7       38.96       35.76      4.20 o 
   0   2   7      180.32      166.43      8.65 o 
   1   2   7      132.94      135.26      8.08 o 
   2   2   7      229.80      244.71     15.01 o 
   3   2   7       42.61       43.63      3.49 o 
   4   2   7        0.34        0.81      0.78 o 
   5   2   7        0.01       -0.11      2.36 o 
  -7   3   7        4.33        6.06      4.12 o 
  -6   3   7        0.49        0.79      1.71 o 
  -5   3   7        1.08        0.60      1.52 o 
  -3   3   7        4.76        2.36      2.34 o 
  -2   3   7      104.76      117.44      7.44 o 
  -1   3   7        8.18        6.03      2.41 o 
   0   3   7        0.90        0.78      1.61 o 
   1   3   7       58.45       47.26      3.49 o 
   2   3   7       81.61       84.71      7.56 o 
   3   3   7       23.58       18.12      8.18 o 
   4   3   7        0.01       -0.12      1.98 o 
  -7   4   7       14.70       26.47     19.93 o 
  -6   4   7        2.40        9.00      5.56 o 
  -5   4   7        2.64        2.55      1.56 o 
  -4   4   7        0.99        0.76      0.89 o 
  -3   4   7        0.28       -0.67      1.12 o 
  -2   4   7       11.13        9.81      2.01 o 
  -1   4   7        1.36       -0.51      1.01 o 
   0   4   7       70.12       56.36     11.17 o 
   1   4   7       33.10       33.57      3.13 o 
   2   4   7        0.14       -0.09      1.73 o 
   3   4   7        0.35       -3.82      2.19 o 
  -7   5   7        0.11       -0.88      2.49 o 
  -6   5   7        0.40        2.09      2.27 o 
  -5   5   7        7.04        3.40      1.53 o 
  -4   5   7        0.38       -0.51      1.01 o 
  -3   5   7       66.95       65.65     17.70 o 
  -2   5   7        0.97        0.12      1.63 o 
  -1   5   7       31.75       30.24      3.01 o 
   0   5   7        1.32        1.52      1.38 o 
   1   5   7        0.00       -0.73      1.24 o 
   2   5   7       17.41        1.88     11.77 o 
  -6   6   7        0.98        0.37      2.48 o 
  -5   6   7        0.16       -0.15      1.65 o 
  -4   6   7        1.71        1.92      1.56 o 
  -3   6   7        6.40        7.98      2.74 o 
  -2   6   7        1.10        0.63      1.69 o 
  -1   6   7        5.76        6.28      2.95 o 
   0   6   7        3.17        4.18      2.56 o 
   1   6   7        0.05        0.53      1.48 o 
  -5   7   7        0.00        0.82      1.79 o 
  -4   7   7        5.33        5.52      2.93 o 
  -3   7   7        0.59       -0.41      1.80 o 
  -2   7   7        0.08       -0.40      1.78 o 
  -1   7   7        2.60        4.33      2.97 o 
   2  -8   8        1.44        3.06      2.96 o 
   3  -8   8        0.43        0.80      2.37 o 
   4  -8   8        0.33       -0.56      1.42 o 
   0  -7   8        1.48       -0.40      1.65 o 
   1  -7   8        2.92        4.03      2.37 o 
   2  -7   8        0.62       -0.19      0.88 o 
   3  -7   8        0.04        2.13      1.92 o 
   4  -7   8        1.93        1.11      1.73 o 
   5  -7   8        0.08        0.91      1.64 o 
   6  -7   8        0.36       -0.98      2.90 o 
  -2  -6   8        0.20       -4.87      4.16 o 
  -1  -6   8        2.51       -0.40      2.44 o 
   0  -6   8        5.82        5.70      3.64 o 
   1  -6   8        0.57       -0.54      2.38 o 
   2  -6   8        3.86        3.16      1.74 o 
   3  -6   8        1.07        3.99      1.30 o 
   4  -6   8        0.44       -0.45      1.21 o 
   5  -6   8        1.79        0.31      1.81 o 
   6  -6   8        2.69        3.01      1.43 o 
  -3  -5   8        0.00        0.69      2.56 o 
  -2  -5   8        1.70        1.12      1.55 o 
  -1  -5   8        0.27       -0.02      1.05 o 
   0  -5   8        0.16        0.62      1.19 o 
   1  -5   8        3.16        2.65      2.61 o 
   2  -5   8        0.27        0.91      0.89 o 
   3  -5   8        2.78        0.68      1.27 o 
   4  -5   8        3.57        1.33      1.69 o 
   5  -5   8        0.38       -0.41      1.08 o 
   6  -5   8        2.18        1.05      1.81 o 
   7  -5   8        1.08        0.94      2.06 o 
  -4  -4   8        0.00       -0.49      1.94 o 
  -3  -4   8        0.53        0.44      1.38 o 
  -2  -4   8        5.56        1.88      2.30 o 
  -1  -4   8       19.44       10.74      7.93 o 
   0  -4   8       10.36       10.33      3.04 o 
   1  -4   8       41.57       49.77      3.78 o 
   2  -4   8      114.15      124.86      5.99 o 
   3  -4   8        0.14        0.11      0.96 o 
   4  -4   8       20.97       22.82      2.50 o 
   5  -4   8       81.79       77.67      8.26 o 
   6  -4   8        2.06        1.74      2.35 o 
   7  -4   8        2.49        2.07      2.01 o 
  -4  -3   8        0.00       -0.52      1.12 o 
  -3  -3   8        4.85        2.99      1.38 o 
  -2  -3   8       24.06       15.62      6.61 o 
  -1  -3   8       10.93       13.74      3.22 o 
   0  -3   8        0.04        0.14      1.21 o 
   1  -3   8      191.16      209.17     13.02 o 
   2  -3   8       31.17       35.91      3.78 o 
   3  -3   8        1.12        0.31      1.46 o 
   4  -3   8       25.35       21.50      2.90 o 
   5  -3   8       17.42       18.26      2.52 o 
   6  -3   8       12.04        8.21      4.23 o 
   7  -3   8        3.07        3.24      3.44 o 
  -5  -2   8        3.03        3.54      2.02 o 
  -4  -2   8        0.05        1.03      0.50 o 
  -3  -2   8        2.64        1.68      1.22 o 
  -2  -2   8        1.60        1.15      0.76 o 
  -1  -2   8      277.52      301.28     16.90 o 
   0  -2   8      561.25      581.01     41.72 o 
   1  -2   8      310.00      334.96     16.72 o 
   2  -2   8       40.86       39.16      2.81 o 
   3  -2   8      120.64      117.16      5.24 o 
   4  -2   8       83.84       78.77      7.92 o 
   5  -2   8        0.49        1.01      1.78 o 
   6  -2   8        1.98        2.42      1.60 o 
   7  -2   8        1.90        2.15      2.48 o 
  -6  -1   8        0.19       -2.96      4.53 o 
  -5  -1   8        0.09       -0.29      0.64 o 
  -4  -1   8       11.31       11.20      2.71 o 
  -3  -1   8       84.11       91.36      7.04 o 
  -2  -1   8      864.71      989.58     56.06 o 
  -1  -1   8      289.57      310.76     15.40 o 
   0  -1   8      274.40      302.76     15.42 o 
   1  -1   8      181.68      195.26      9.78 o 
   2  -1   8      116.18      113.23      6.07 o 
   3  -1   8       40.59       44.03      2.32 o 
   4  -1   8        0.09        0.10      1.06 o 
   5  -1   8      127.13      123.09     16.30 o 
   6  -1   8        0.02        0.23      1.29 o 
  -6   0   8        4.36        5.14      4.06 o 
  -5   0   8        4.11        5.23      1.74 o 
  -4   0   8        4.80        1.38      2.87 o 
  -3   0   8        0.01       -0.05      0.55 o 
  -2   0   8       50.71       50.98      6.02 o 
  -1   0   8      427.68      414.12     20.48 o 
   0   0   8      536.92      547.77     26.42 o 
   1   0   8      121.19      123.62      6.24 o 
   2   0   8       29.22       28.58      4.20 o 
   3   0   8       24.80       24.80      1.87 o 
   4   0   8       19.75       15.87      2.24 o 
   5   0   8       28.19       32.83     10.31 o 
   6   0   8        0.08       -0.34      2.61 o 
  -6   1   8        0.08       -1.61      1.59 o 
  -5   1   8        0.88        0.01      1.76 o 
  -4   1   8       52.24       59.15      7.67 o 
  -3   1   8      378.57      434.02     22.53 o 
  -2   1   8       15.10       18.51      2.11 o 
  -1   1   8       66.91       73.17      7.87 o 
   0   1   8       19.81       17.92      1.99 o 
   1   1   8       44.34       41.12      2.56 o 
   2   1   8       20.98       20.98      2.23 o 
   3   1   8        0.05        1.33      1.27 o 
   4   1   8       67.72       57.20      8.57 o 
   5   1   8        1.51        0.83      1.63 o 
  -7   2   8        0.30        0.13      1.59 o 
  -6   2   8        5.08        3.43      2.97 o 
  -5   2   8        0.87        0.17      1.55 o 
  -4   2   8        1.54        0.77      1.92 o 
  -2   2   8        3.53        3.18      0.99 o 
  -1   2   8       40.08       38.94      3.71 o 
   0   2   8        2.00        3.10      1.07 o 
   1   2   8        0.28       -0.18      0.82 o 
   2   2   8      137.38      137.29     13.55 o 
   3   2   8       47.50       47.95      6.36 o 
   4   2   8        0.53        0.51      1.07 o 
   5   2   8        0.10       -0.40      2.44 o 
  -7   3   8        0.66        2.45      2.39 o 
  -6   3   8        4.21        4.92      3.53 o 
  -5   3   8        0.32        3.06      2.52 o 
  -4   3   8       45.57       48.39      6.51 o 
  -3   3   8        1.52       -0.13      0.77 o 
  -2   3   8        1.40        0.06      1.01 o 
  -1   3   8       84.82       89.53      4.61 o 
   0   3   8        0.01        0.60      0.75 o 
   1   3   8       30.95       34.77      3.77 o 
   2   3   8       48.28       49.51      5.48 o 
   3   3   8        2.38        1.10      4.09 o 
   4   3   8        2.35        0.32      4.30 o 
  -7   4   8        2.23       -2.38      2.83 o 
  -6   4   8        1.74        2.05      2.38 o 
  -5   4   8        0.48        0.80      1.89 o 
  -4   4   8       43.43       31.36     10.34 o 
  -3   4   8       31.02       21.56      6.92 o 
  -2   4   8       10.28        9.63      2.24 o 
  -1   4   8        0.17        1.43      1.29 o 
   0   4   8        1.55        3.65      2.16 o 
   1   4   8        3.02        7.05      1.89 o 
   2   4   8        2.07        2.63      2.10 o 
   3   4   8        0.42        0.33      2.13 o 
  -6   5   8        0.03       -0.19      2.04 o 
  -5   5   8        1.65        0.90      0.99 o 
  -4   5   8        6.75        5.98      2.21 o 
  -3   5   8        4.54        9.51      1.71 o 
  -2   5   8        4.68        8.38      1.89 o 
  -1   5   8        6.87        5.90      2.30 o 
   0   5   8        4.16        5.31      1.58 o 
   1   5   8        0.02        0.08      1.27 o 
   2   5   8        1.42        0.88      2.52 o 
  -6   6   8        0.11       -1.89      2.41 o 
  -5   6   8        0.74        1.62      2.08 o 
  -4   6   8        0.48        0.61      1.28 o 
  -3   6   8        0.09        2.14      2.08 o 
  -2   6   8        1.51        0.75      1.91 o 
  -1   6   8        5.25        4.40      1.74 o 
   0   6   8        0.63        1.75      1.40 o 
   1   6   8        3.20        4.73      3.45 o 
  -5   7   8        0.02       -0.12      1.81 o 
  -4   7   8        2.25        1.36      2.88 o 
  -3   7   8        0.12        0.69      2.08 o 
  -2   7   8        0.91        0.04      2.11 o 
  -1   7   8        0.01        0.79      2.05 o 
   3  -8   9        0.05       -1.69      1.45 o 
   4  -8   9        0.40       -1.95      2.48 o 
   0  -7   9        3.82        5.34      4.34 o 
   1  -7   9        5.39        4.27      3.96 o 
   2  -7   9        0.03       -1.64      2.39 o 
   3  -7   9        6.22        2.91      2.40 o 
   4  -7   9        2.79        1.34      2.28 o 
   5  -7   9        1.33        0.50      1.51 o 
   6  -7   9        3.99        1.76      1.95 o 
  -2  -6   9        0.49        0.58      2.91 o 
  -1  -6   9        0.04        0.90      1.52 o 
   0  -6   9        0.01       -0.29      1.63 o 
   1  -6   9        4.64        4.55      3.87 o 
   2  -6   9        0.17        1.78      1.93 o 
   3  -6   9        1.50        1.26      1.20 o 
   4  -6   9        0.03       -0.38      1.06 o 
   5  -6   9        9.21       12.30      4.29 o 
   6  -6   9        1.30       -0.23      1.93 o 
  -3  -5   9        0.16        1.47      2.26 o 
  -2  -5   9        0.28       -0.64      1.33 o 
  -1  -5   9       14.24        6.12      4.65 o 
   0  -5   9       12.04        8.17      9.34 o 
   1  -5   9        2.75        0.33      2.14 o 
   2  -5   9        2.75        1.51      2.34 o 
   3  -5   9        2.56        1.26      2.05 o 
   4  -5   9        7.72        8.01      2.09 o 
   5  -5   9       16.51       14.72      4.30 o 
   6  -5   9        2.20        0.57      1.92 o 
   7  -5   9        0.14        1.05      2.21 o 
  -4  -4   9        0.65       -0.70      1.25 o 
  -3  -4   9        0.53        0.18      0.85 o 
  -2  -4   9        0.71       -0.54      0.83 o 
  -1  -4   9        8.99        6.50      4.71 o 
   0  -4   9       14.57       14.52      4.96 o 
   1  -4   9      104.55      136.15     10.24 o 
   2  -4   9       31.93       34.66      2.29 o 
   3  -4   9        1.72        1.67      2.00 o 
   4  -4   9       22.03       27.59      2.86 o 
   5  -4   9        0.60        4.61      2.21 o 
   6  -4   9        0.06        1.55      2.03 o 
   7  -4   9        2.39        4.15      2.91 o 
  -4  -3   9        0.28       -0.11      1.35 o 
  -3  -3   9        0.04       -0.53      0.61 o 
  -2  -3   9        2.01        1.04      1.03 o 
  -1  -3   9        7.83        8.52      2.70 o 
   0  -3   9        0.31        0.37      1.12 o 
   1  -3   9       30.89       33.88      4.86 o 
   2  -3   9        5.15        5.36      2.45 o 
   3  -3   9        1.47        0.08      0.89 o 
   4  -3   9       22.96       24.75      2.95 o 
   5  -3   9       16.60       18.66      2.60 o 
   6  -3   9        1.44        0.42      1.54 o 
   7  -3   9        0.33        0.62      1.60 o 
  -5  -2   9        3.68        1.68      2.55 o 
  -4  -2   9       13.53        5.63      3.95 o 
  -3  -2   9       10.92        4.87      2.56 o 
  -2  -2   9      159.78      186.70     12.59 o 
  -1  -2   9      257.59      316.28     18.00 o 
   0  -2   9      203.15      238.48     13.36 o 
   1  -2   9      121.64      129.33      6.56 o 
   2  -2   9       40.89       43.96      2.76 o 
   3  -2   9       48.14       47.33      2.67 o 
   4  -2   9       29.03       29.81      3.09 o 
   5  -2   9        1.98        0.08      1.48 o 
   6  -2   9        3.62        3.85      2.17 o 
  -6  -1   9        0.00        3.87      6.13 o 
  -5  -1   9        0.01       -0.04      0.49 o 
  -4  -1   9        4.53        3.06      1.33 o 
  -3  -1   9        1.33        0.28      0.74 o 
  -2  -1   9       74.38       82.30      4.80 o 
  -1  -1   9       60.06       61.25      6.58 o 
   0  -1   9      180.35      206.96     10.59 o 
   1  -1   9       46.35       35.07      3.81 o 
   2  -1   9        2.80        2.81      1.12 o 
   3  -1   9       57.14       54.36      3.45 o 
   4  -1   9       11.26       13.18      1.68 o 
   5  -1   9        2.08        1.59      1.16 o 
   6  -1   9        4.79        1.59      1.93 o 
  -6   0   9        1.32        1.38      1.43 o 
  -5   0   9        3.45        3.91      0.98 o 
  -4   0   9        4.88        0.56      1.41 o 
  -3   0   9      136.52      151.10      8.88 o 
  -2   0   9       45.54       49.79      3.08 o 
  -1   0   9        5.21        4.98      0.76 o 
   0   0   9      318.77      319.04     16.04 o 
   1   0   9        2.78        4.53      0.83 o 
   2   0   9      331.43      312.80     17.89 o 
   3   0   9       75.36       69.06      4.43 o 
   4   0   9        0.71        1.62      1.68 o 
   5   0   9        0.03       -2.34      1.25 o 
   6   0   9        0.89       -0.69      2.52 o 
  -6   1   9        0.19       -0.05      1.80 o 
  -5   1   9        4.61        7.11      1.84 o 
  -4   1   9        1.83       -0.72      1.32 o 
  -3   1   9       19.27       20.85      2.05 o 
  -2   1   9        3.24        3.47      1.07 o 
  -1   1   9       40.15       38.53      4.22 o 
   0   1   9      247.87      264.69     13.43 o 
   1   1   9        7.57        7.75      1.90 o 
   2   1   9       17.94       18.21      1.46 o 
   3   1   9        0.21       -0.50      1.14 o 
   4   1   9       69.37       64.93     11.89 o 
   5   1   9        0.52       -0.68      1.44 o 
  -7   2   9        0.33       -0.40      2.32 o 
  -6   2   9        0.81        0.95      2.13 o 
  -5   2   9        0.05        0.09      1.61 o 
  -4   2   9       50.37       54.45      7.18 o 
  -3   2   9       16.09        0.14      7.79 o 
  -2   2   9      362.21      388.61     22.03 o 
  -1   2   9      624.88      692.06     38.62 o 
   0   2   9       10.78       10.17      2.99 o 
   1   2   9      184.81      188.68      8.61 o 
   2   2   9      100.55      103.79      8.69 o 
   3   2   9       17.52       21.77      3.69 o 
   4   2   9        3.50        5.69      2.17 o 
   5   2   9        0.20        3.36      5.75 o 
  -7   3   9        1.10       -1.07      2.24 o 
  -6   3   9        1.50        4.43      2.46 o 
  -5   3   9        1.42        1.59      1.28 o 
  -4   3   9       34.83       37.75      4.77 o 
  -3   3   9        5.65        3.93      1.48 o 
  -2   3   9       20.73       20.87      2.07 o 
  -1   3   9       36.46       36.48      1.97 o 
   0   3   9        3.35        2.67      2.14 o 
   1   3   9       23.78       27.76      2.68 o 
   2   3   9       19.68       20.12      3.01 o 
   3   3   9       50.28       46.75     31.72 o 
   4   3   9        5.12        0.74      6.42 o 
  -7   4   9        3.13        1.52      5.79 o 
  -6   4   9        0.22       -0.11      1.79 o 
  -5   4   9        0.97        3.22      1.71 o 
  -4   4   9       29.29       15.03      6.60 o 
  -3   4   9      131.81       17.76     97.27 o 
  -2   4   9       44.54       45.04      4.44 o 
  -1   4   9       14.01       15.10      2.21 o 
   0   4   9       22.50       32.10      2.88 o 
   1   4   9        0.00        0.82      1.23 o 
   2   4   9        0.01        1.83      1.51 o 
   3   4   9        0.11        0.78      2.83 o 
  -6   5   9        0.14       -1.56      3.19 o 
  -5   5   9       29.31        2.52     13.23 o 
  -4   5   9        6.96        4.35      3.05 o 
  -3   5   9        3.74        4.04      1.66 o 
  -2   5   9        1.09        0.49      1.25 o 
  -1   5   9        0.24        1.89      1.60 o 
   0   5   9        9.39        7.85      3.69 o 
   1   5   9        0.31       -1.89      1.29 o 
   2   5   9        9.93        5.24      7.37 o 
  -6   6   9        0.10       -0.02      2.39 o 
  -5   6   9        0.07        0.49      2.22 o 
  -4   6   9        0.24        0.94      1.56 o 
  -3   6   9        1.95        3.16      1.92 o 
  -2   6   9        0.26        2.69      1.55 o 
  -1   6   9        1.19        3.02      2.27 o 
   0   6   9        0.66       -0.31      1.49 o 
  -5   7   9        0.03        0.28      2.87 o 
  -4   7   9        0.02        1.48      1.96 o 
  -3   7   9        0.35        1.59      2.11 o 
  -2   7   9        0.02        1.00      1.59 o 
   0  -7  10        1.06        0.11      2.98 o 
   1  -7  10        0.02       -1.75      1.76 o 
   2  -7  10        1.70        2.45      1.88 o 
   3  -7  10        0.59        3.26      2.81 o 
   4  -7  10        0.06        0.87      0.94 o 
   5  -7  10        0.27       -1.65      1.24 o 
  -1  -6  10        2.98        1.17      2.11 o 
   0  -6  10        5.71        3.21      4.15 o 
   1  -6  10       10.19        5.77      4.28 o 
   2  -6  10        0.06        1.82      1.34 o 
   3  -6  10        0.18        2.32      1.91 o 
   4  -6  10        0.15       -0.61      0.97 o 
   5  -6  10        7.14       11.82      6.54 o 
   6  -6  10        3.80        2.94      2.63 o 
  -3  -5  10        0.37       -0.26      2.28 o 
  -2  -5  10        6.41       -1.99      4.24 o 
  -1  -5  10        2.44        2.36      1.96 o 
   0  -5  10        9.10        6.75      5.09 o 
   1  -5  10        1.42        0.21      1.79 o 
   2  -5  10       18.88       16.75      1.73 o 
   3  -5  10        1.14        0.47      2.52 o 
   4  -5  10        2.29        0.01      1.13 o 
   5  -5  10       13.89       14.86      6.55 o 
   6  -5  10        5.00        7.73      4.72 o 
  -3  -4  10        2.08        0.85      0.75 o 
  -2  -4  10        2.65        3.09      0.84 o 
  -1  -4  10        6.89        4.34      2.95 o 
   0  -4  10       38.76       33.28      8.95 o 
   1  -4  10        5.22        7.22      4.72 o 
   2  -4  10        0.66        2.11      1.34 o 
   3  -4  10       25.99       27.01      2.81 o 
   4  -4  10        3.70        6.25      1.68 o 
   5  -4  10       39.68       36.75      6.51 o 
   6  -4  10        1.47        2.44      1.83 o 
  -4  -3  10        2.26        2.07      2.25 o 
  -3  -3  10        0.64        1.08      0.67 o 
  -2  -3  10       35.77       21.44     11.05 o 
  -1  -3  10       33.86       33.41      5.55 o 
   0  -3  10        6.14        4.92      2.80 o 
   1  -3  10      111.32      138.42      7.42 o 
   2  -3  10        0.00        1.53      0.99 o 
   3  -3  10       64.63       55.95      3.63 o 
   4  -3  10      256.00      270.64     22.75 o 
   5  -3  10        5.69        8.81      1.48 o 
   6  -3  10        0.20       -0.38      1.17 o 
  -5  -2  10        0.03       -0.77      0.90 o 
  -4  -2  10        0.20       -0.15      1.76 o 
  -3  -2  10        0.43       -0.25      0.72 o 
  -2  -2  10        4.03        2.82      1.28 o 
  -1  -2  10       14.98       10.87      5.18 o 
   0  -2  10        5.11        4.70      1.42 o 
   1  -2  10      108.62      125.47      7.44 o 
   2  -2  10       67.95       63.94      3.16 o 
   3  -2  10       93.35       75.90      5.29 o 
   4  -2  10        3.30        3.95      2.85 o 
   5  -2  10        0.02        0.53      1.16 o 
   6  -2  10        2.91        1.94      1.38 o 
  -5  -1  10        0.72        0.03      0.39 o 
  -4  -1  10        0.08       -0.08      0.51 o 
  -3  -1  10       52.53       57.35      7.11 o 
  -2  -1  10       40.69       44.12      2.13 o 
  -1  -1  10       14.50        8.74      2.58 o 
   0  -1  10      534.31      583.82     32.66 o 
   1  -1  10       27.77       35.00      2.72 o 
   2  -1  10      147.18      139.86      9.86 o 
   3  -1  10      311.72      312.00     21.52 o 
   4  -1  10        8.72       11.95      2.25 o 
   5  -1  10        0.43       -0.28      1.25 o 
   6  -1  10        0.18        0.54      1.88 o 
  -6   0  10        0.00        0.49      1.66 o 
  -5   0  10       10.99       17.11      6.56 o 
  -4   0  10       15.12       11.76      4.43 o 
  -3   0  10       22.45       21.77      1.61 o 
  -2   0  10        2.82        2.99      1.17 o 
  -1   0  10       40.47       44.73      2.74 o 
   0   0  10        0.01       -0.62      0.77 o 
   1   0  10        2.94        2.97      0.95 o 
   2   0  10       14.82       11.46      5.56 o 
   3   0  10       25.68       16.66      3.98 o 
   4   0  10        0.23        0.21      1.61 o 
   5   0  10        2.00        2.02      1.94 o 
  -6   1  10        0.39       -0.28      1.38 o 
  -5   1  10        4.14        7.69      2.28 o 
  -4   1  10        2.48        1.68      2.17 o 
  -3   1  10       19.40       19.27      1.33 o 
  -2   1  10        8.29        7.85      2.08 o 
  -1   1  10       19.68       19.96      5.70 o 
   0   1  10       64.74       55.11      3.38 o 
   1   1  10       40.64       39.32      1.91 o 
   2   1  10      170.99      172.19     10.60 o 
   3   1  10       22.36       24.18      2.88 o 
   4   1  10        0.29       -0.64      0.96 o 
   5   1  10        1.34       -0.69      2.14 o 
  -6   2  10        1.83        1.54      1.99 o 
  -5   2  10        2.21        4.62      1.63 o 
  -4   2  10       17.35       22.51      2.72 o 
  -3   2  10        1.64        1.19      1.40 o 
  -2   2  10      119.30      118.71      5.61 o 
  -1   2  10       36.20       40.17      2.10 o 
   0   2  10        9.78        7.55      3.52 o 
   1   2  10        5.35        4.16      2.59 o 
   2   2  10       44.21       39.95      3.50 o 
   3   2  10        9.92       14.52      3.43 o 
   4   2  10        0.18       -0.31      1.00 o 
  -6   3  10        0.00        0.69      2.14 o 
  -5   3  10        1.65        4.22      1.40 o 
  -4   3  10        1.02        0.47      2.09 o 
  -3   3  10        9.49        6.75      3.09 o 
  -2   3  10       29.92       30.67      2.37 o 
  -1   3  10        1.15        2.41      1.67 o 
   0   3  10        0.21        3.37      1.79 o 
   1   3  10        7.72       12.48      1.64 o 
   2   3  10        0.04        0.83      1.02 o 
   3   3  10        8.20        0.90      3.79 o 
   4   3  10        1.19       -0.96      2.75 o 
  -6   4  10        1.13        2.46      1.71 o 
  -5   4  10       21.05       11.54      6.82 o 
  -4   4  10       26.91       13.65      7.17 o 
  -3   4  10       24.20       27.84      3.08 o 
  -2   4  10       12.72       13.24      2.24 o 
  -1   4  10       17.94       18.32      1.76 o 
   0   4  10       12.72       10.62      2.41 o 
   1   4  10        2.93        1.96      0.87 o 
   2   4  10        3.10        3.33      2.21 o 
   3   4  10        1.66        2.35      3.70 o 
  -6   5  10        0.19       -3.00      6.10 o 
  -5   5  10        0.31        0.46      2.15 o 
  -4   5  10        3.79        3.58      1.55 o 
  -3   5  10       13.08        8.03      4.63 o 
  -2   5  10        0.14        0.38      0.90 o 
  -1   5  10        0.90        1.30      1.69 o 
   0   5  10        0.04        0.81      1.91 o 
   1   5  10        0.02        1.70      1.31 o 
  -5   6  10        0.16        1.29      1.47 o 
  -4   6  10        0.10        0.97      1.47 o 
  -3   6  10        2.80        0.90      1.68 o 
  -2   6  10        0.04       -1.93      1.57 o 
  -1   6  10        8.53       13.28      3.16 o 
   0   6  10        0.37       -0.97      1.38 o 
  -4   7  10        0.51        1.80      2.52 o 
  -3   7  10        1.06        0.90      1.89 o 
   0  -7  11        0.66       -0.59      1.70 o 
   1  -7  11        1.17        0.39      2.95 o 
   2  -7  11        0.00       -0.08      2.12 o 
   3  -7  11        1.52        2.21      1.76 o 
   4  -7  11        0.93        1.41      1.75 o 
   5  -7  11        0.35       -0.64      1.79 o 
  -1  -6  11        0.30       -1.48      1.39 o 
   0  -6  11        0.15       -0.34      3.38 o 
   1  -6  11        0.07       -0.50      1.91 o 
   2  -6  11        0.18        0.41      2.49 o 
   3  -6  11        0.19        0.35      0.90 o 
   4  -6  11        0.41        1.78      3.07 o 
   5  -6  11        0.38        0.69      1.94 o 
   6  -6  11        0.84        0.24      2.00 o 
  -2  -5  11        0.02       -0.18      0.80 o 
  -1  -5  11        3.10       -0.62      1.62 o 
   0  -5  11        0.61       -1.73      1.39 o 
   1  -5  11        0.00        0.81      1.81 o 
   2  -5  11        2.47        4.93      2.86 o 
   3  -5  11        2.15        2.61      2.06 o 
   4  -5  11        1.24        2.33      0.98 o 
   5  -5  11        7.91        5.22      2.78 o 
   6  -5  11        3.13       -0.80      1.71 o 
  -3  -4  11        0.16        0.61      1.21 o 
  -2  -4  11        3.10        2.72      2.09 o 
  -1  -4  11       18.81       16.60      7.72 o 
   0  -4  11        6.60        1.41      2.71 o 
   1  -4  11        6.07        3.07      2.09 o 
   2  -4  11        8.55        9.76      5.02 o 
   3  -4  11       40.86       37.20      5.63 o 
   4  -4  11       80.80       73.65      7.80 o 
   5  -4  11        1.70        1.36      2.05 o 
   6  -4  11        0.48        0.45      1.57 o 
  -4  -3  11        1.18        0.67      1.26 o 
  -3  -3  11        5.56        1.50      2.99 o 
  -2  -3  11        9.54        8.82      2.80 o 
  -1  -3  11       11.73       14.39      2.84 o 
   0  -3  11        3.40        2.76      2.46 o 
   1  -3  11        7.06        8.98      1.83 o 
   2  -3  11        1.14       -0.18      0.85 o 
   3  -3  11       21.70       26.06      2.76 o 
   4  -3  11       14.82       17.37      1.83 o 
   5  -3  11       19.40       21.58      4.04 o 
   6  -3  11        0.00       -0.33      1.30 o 
  -5  -2  11        0.02       -3.22      1.83 o 
  -4  -2  11        3.25        1.68      0.96 o 
  -3  -2  11       48.06       17.78     15.34 o 
  -2  -2  11      226.39      271.58     29.82 o 
  -1  -2  11       18.43       20.32      2.11 o 
   0  -2  11       18.48       20.10      1.67 o 
   1  -2  11       39.49       40.66      2.68 o 
   2  -2  11       56.50       56.32      2.96 o 
   3  -2  11      166.10      156.76     15.49 o 
   4  -2  11       29.93       34.36      2.91 o 
   5  -2  11        1.13        1.58      1.33 o 
   6  -2  11        1.06       -0.51      1.34 o 
  -5  -1  11        0.04        0.35      0.98 o 
  -4  -1  11        8.27        4.61      2.39 o 
  -3  -1  11       17.03       11.82      4.27 o 
  -2  -1  11        1.06        0.82      0.83 o 
  -1  -1  11       25.98       27.17      1.44 o 
   0  -1  11      105.99      125.71      7.20 o 
   1  -1  11       34.79       32.61      3.41 o 
   2  -1  11        4.02        8.13      4.78 o 
   3  -1  11      188.03      195.46     19.62 o 
   4  -1  11        5.93        3.75      2.09 o 
   5  -1  11        3.21        5.59      3.20 o 
   6  -1  11        0.16       -1.85      1.84 o 
  -6   0  11        0.31       -2.03      1.36 o 
  -5   0  11        0.00        0.78      1.44 o 
  -4   0  11       35.04       41.18      5.36 o 
  -3   0  11       51.67       48.62      5.15 o 
  -2   0  11       65.13       74.42      3.57 o 
  -1   0  11        0.70        1.00      0.90 o 
   0   0  11        1.43        2.10      1.07 o 
   1   0  11        6.68        4.15      2.01 o 
   2   0  11      210.62      203.44     12.68 o 
   3   0  11       82.85       67.28      5.76 o 
   4   0  11        0.69        1.52      1.35 o 
   5   0  11        3.04        4.11      2.39 o 
  -6   1  11        0.00       -0.04      1.73 o 
  -5   1  11        9.64       18.70      7.17 o 
  -4   1  11       25.52       36.45      3.65 o 
  -3   1  11       22.94       20.84      2.42 o 
  -2   1  11        3.12        1.88      1.30 o 
  -1   1  11      404.23      453.89     21.55 o 
   0   1  11        0.43        0.13      1.24 o 
   1   1  11        0.27        0.74      1.06 o 
   2   1  11       67.18       61.40      6.44 o 
   3   1  11        3.40       -0.37      2.43 o 
   4   1  11        0.20       -0.33      1.21 o 
   5   1  11        0.10       -0.75      1.80 o 
  -6   2  11        3.71        3.84      4.11 o 
  -5   2  11        0.08       -1.15      1.77 o 
  -4   2  11        0.68        0.19      1.75 o 
  -3   2  11        6.69        2.69      2.02 o 
  -2   2  11        0.16       -0.20      1.07 o 
  -1   2  11       15.78       17.71      1.60 o 
   0   2  11        8.93       10.23      1.93 o 
   1   2  11       25.94       27.15      3.02 o 
   2   2  11       59.67       60.97      4.99 o 
   3   2  11        1.05        2.51      1.53 o 
   4   2  11        0.48        0.71      1.20 o 
  -6   3  11        0.49        1.06      1.53 o 
  -5   3  11        5.25        7.47      2.85 o 
  -4   3  11       12.72       14.79      2.37 o 
  -3   3  11        0.01       -0.15      0.87 o 
  -2   3  11       33.68       44.74      4.98 o 
  -1   3  11        0.06        0.66      1.09 o 
   0   3  11       22.82       24.58      2.26 o 
   1   3  11       58.73       61.84      6.74 o 
   2   3  11        3.61        4.71      1.93 o 
   3   3  11        1.70        1.34      1.35 o 
  -6   4  11        0.43        1.89      1.74 o 
  -5   4  11        2.21        1.27      1.98 o 
  -4   4  11        1.17        2.70      1.73 o 
  -3   4  11        0.00        0.56      1.15 o 
  -2   4  11        4.04        1.96      2.04 o 
  -1   4  11       17.87       16.87      2.50 o 
   0   4  11        4.32        3.97      2.03 o 
   1   4  11        3.51        6.94      4.04 o 
   2   4  11        0.41        0.24      1.31 o 
  -6   5  11        0.29        0.62      2.41 o 
  -5   5  11        1.43        1.30      1.13 o 
  -4   5  11        0.26        1.31      1.28 o 
  -3   5  11        0.21        0.16      1.65 o 
  -2   5  11        6.57        5.04      2.71 o 
  -1   5  11        5.29        1.41      2.16 o 
   0   5  11        1.06       -0.85      1.44 o 
   1   5  11        0.08        0.00      1.67 o 
  -5   6  11        0.08       -0.73      1.33 o 
  -4   6  11        0.11        0.45      1.52 o 
  -3   6  11        0.36        0.73      2.02 o 
  -2   6  11        0.11        1.53      1.43 o 
  -1   6  11        0.38       -1.77      2.46 o 
   0   6  11        2.99        4.10      3.08 o 
   1  -7  12        1.96        1.09      1.95 o 
   2  -7  12        0.77        2.92      2.85 o 
   3  -7  12        0.97       -0.23      2.61 o 
   4  -7  12        0.63        4.63      3.29 o 
   5  -7  12        0.07        1.13      1.85 o 
  -1  -6  12        0.01       -1.53      1.36 o 
   0  -6  12        3.20        3.73      2.53 o 
   1  -6  12        6.98       -0.15      3.27 o 
   2  -6  12        0.00        0.21      1.60 o 
   3  -6  12        1.73       -0.23      1.37 o 
   4  -6  12        0.06       -0.78      1.13 o 
   5  -6  12        8.42       10.32      4.88 o 
   6  -6  12        0.01        0.23      2.31 o 
  -2  -5  12        0.11       -1.29      1.08 o 
  -1  -5  12        7.03        1.58      5.42 o 
   0  -5  12       34.17       23.90     15.63 o 
   1  -5  12        3.15        1.70      1.91 o 
   2  -5  12        6.31        5.71      2.87 o 
   3  -5  12       14.82       15.98      2.45 o 
   4  -5  12       10.12        7.85      3.28 o 
   5  -5  12        9.85       12.91      4.23 o 
   6  -5  12        0.48        1.19      1.38 o 
  -3  -4  12        0.11        0.83      1.46 o 
  -2  -4  12        0.09       -0.54      1.99 o 
  -1  -4  12        6.12        6.72      3.25 o 
   0  -4  12        0.14        0.40      1.46 o 
   1  -4  12        9.11        9.61      3.67 o 
   2  -4  12        2.57        1.46      1.50 o 
   3  -4  12        0.01        0.04      1.82 o 
   4  -4  12       76.29       74.63      9.84 o 
   5  -4  12        0.28       -0.03      1.58 o 
   6  -4  12        6.15        5.78      2.66 o 
  -4  -3  12        0.35        0.35      1.02 o 
  -3  -3  12        1.03        0.23      0.87 o 
  -2  -3  12       81.65      115.29     29.59 o 
  -1  -3  12      148.98      206.50     20.88 o 
   0  -3  12        4.90        9.37      3.33 o 
   1  -3  12       11.69       12.86      1.55 o 
   2  -3  12       11.06        9.81      2.92 o 
   3  -3  12       13.39       15.32      1.58 o 
   4  -3  12        0.00       -0.58      1.30 o 
   5  -3  12        0.18       -2.47      1.23 o 
   6  -3  12        1.32        0.16      1.84 o 
  -5  -2  12        0.23        0.82      1.98 o 
  -4  -2  12        1.32        1.32      1.94 o 
  -3  -2  12        8.21        6.71      2.09 o 
  -2  -2  12       48.61       49.58      4.62 o 
  -1  -2  12       42.75       44.84      2.94 o 
   0  -2  12        4.61        5.85      2.73 o 
   1  -2  12        0.39        0.08      0.84 o 
   2  -2  12        1.78        1.13      1.46 o 
   3  -2  12       34.03       29.50      3.92 o 
   4  -2  12        3.46        3.53      1.65 o 
   5  -2  12        2.15        3.89      2.71 o 
   6  -2  12        4.31        0.63      2.23 o 
  -5  -1  12        1.04        0.31      1.03 o 
  -4  -1  12        5.63        8.23      1.78 o 
  -3  -1  12       11.11       12.88      1.70 o 
  -2  -1  12       28.73       27.86      2.80 o 
  -1  -1  12        6.50        4.02      2.07 o 
   0  -1  12        1.35        0.34      0.94 o 
   1  -1  12        0.02       -0.41      0.93 o 
   2  -1  12       30.62       28.77      2.46 o 
   3  -1  12       32.75       26.85      2.62 o 
   4  -1  12       80.88       76.17     10.93 o 
   5  -1  12        0.31       -0.49      1.62 o 
   6  -1  12        0.00        0.43      1.46 o 
  -6   0  12        0.02       -1.11      1.35 o 
  -5   0  12        8.13        8.04      4.21 o 
  -4   0  12        0.00       -0.23      0.50 o 
  -3   0  12       21.08       23.07      2.29 o 
  -2   0  12       28.73       32.30      2.18 o 
  -1   0  12       16.99       18.37      1.66 o 
   0   0  12        0.36        0.07      0.93 o 
   1   0  12        0.39       -0.89      1.10 o 
   2   0  12       14.04       11.84      2.41 o 
   3   0  12        3.57        7.23      2.26 o 
   4   0  12       24.26       25.24      7.59 o 
   5   0  12        0.35        0.43      1.18 o 
  -6   1  12        0.03       -1.17      3.19 o 
  -5   1  12        2.97        2.10      3.13 o 
  -4   1  12        0.40        0.98      1.23 o 
  -3   1  12        0.73       -0.16      0.89 o 
  -2   1  12        2.23        3.23      1.96 o 
  -1   1  12       73.55       78.51      3.85 o 
   0   1  12        2.29        2.07      1.28 o 
   1   1  12        2.33       -0.23      1.36 o 
   2   1  12      289.67      303.92     25.27 o 
   3   1  12       73.46       72.16     11.55 o 
   4   1  12        2.68        4.29      1.94 o 
   5   1  12        0.65        1.61      1.99 o 
  -6   2  12        0.63       -0.64      1.89 o 
  -5   2  12        5.69        7.59      3.00 o 
  -4   2  12       33.29       41.87      5.51 o 
  -3   2  12        6.86        8.40      2.27 o 
  -2   2  12        3.22        3.99      2.09 o 
  -1   2  12       20.13       23.25      1.86 o 
   0   2  12       27.31       26.29      2.90 o 
   1   2  12      422.98      431.35     49.41 o 
   2   2  12        5.09        3.98      1.99 o 
   3   2  12        1.77       -0.93      1.33 o 
   4   2  12        0.00        1.69      1.61 o 
  -6   3  12        3.61       11.99      7.54 o 
  -5   3  12        9.39       18.57     12.40 o 
  -4   3  12       29.39        5.42     12.00 o 
  -3   3  12        4.74        6.13      2.10 o 
  -2   3  12       59.44       66.10      5.64 o 
  -1   3  12        2.11        0.81      1.66 o 
   0   3  12        0.82        0.24      1.00 o 
   1   3  12       33.57       43.45      6.08 o 
   2   3  12        3.80        4.35      2.50 o 
   3   3  12        0.75        0.06      1.28 o 
  -6   4  12        2.06        1.74      2.74 o 
  -5   4  12       29.72       37.74     15.16 o 
  -4   4  12        0.69        1.03      1.72 o 
  -3   4  12        1.07        0.25      1.47 o 
  -2   4  12        1.18        2.53      1.38 o 
  -1   4  12       19.52       12.40      4.15 o 
   0   4  12       68.13       31.48     21.22 o 
   1   4  12        2.50        2.10      1.18 o 
   2   4  12        0.79        0.00      1.36 o 
  -6   5  12        1.09        2.62      3.11 o 
  -5   5  12        4.74        6.70      4.82 o 
  -4   5  12        0.13       -1.83      1.44 o 
  -3   5  12        5.88        1.55      2.11 o 
  -2   5  12        3.05        2.50      2.23 o 
  -1   5  12        0.02       -0.99      1.71 o 
   0   5  12        5.19        5.92      4.05 o 
   1   5  12        1.84        4.41      5.62 o 
  -5   6  12        0.00       -0.60      1.96 o 
  -4   6  12        0.60        3.01      1.97 o 
  -3   6  12        1.33        0.63      1.92 o 
  -2   6  12        0.08       -1.50      1.74 o 
  -1   6  12        2.36        8.27      4.43 o 
   1  -7  13        0.01       -0.91      1.71 o 
   2  -7  13        0.02       -0.35      2.09 o 
   3  -7  13        0.21        2.90      2.53 o 
   4  -7  13        0.00       -1.20      2.61 o 
  -1  -6  13        0.02       -0.81      1.61 o 
   0  -6  13        1.41       -0.04      2.05 o 
   1  -6  13        0.95        1.53      2.09 o 
   2  -6  13        0.03        1.18      2.13 o 
   3  -6  13        1.04        1.10      1.11 o 
   4  -6  13        2.32        3.47      1.22 o 
   5  -6  13        3.49        3.95      2.27 o 
  -2  -5  13        0.06        1.60      1.57 o 
  -1  -5  13        1.19       -1.79      1.47 o 
   0  -5  13        0.40       -0.97      1.94 o 
   1  -5  13        7.03        4.77      1.79 o 
   2  -5  13        8.93       10.07      2.58 o 
   3  -5  13        4.96        5.25      1.16 o 
   4  -5  13        0.34        0.78      1.67 o 
   5  -5  13        1.06        1.91      1.23 o 
   6  -5  13        1.90        1.92      1.98 o 
  -3  -4  13        0.24        1.40      1.83 o 
  -2  -4  13        1.17        0.19      1.23 o 
  -1  -4  13       20.61       12.45      9.39 o 
   0  -4  13       36.43       36.85      7.17 o 
   1  -4  13        0.36       -0.47      1.61 o 
   2  -4  13       21.88       19.57      3.15 o 
   3  -4  13       22.53       26.70      3.08 o 
   4  -4  13       65.13       70.48     12.48 o 
   5  -4  13        1.75        2.45      1.34 o 
   6  -4  13        1.70        5.44      2.92 o 
  -4  -3  13        0.04       -0.37      2.01 o 
  -3  -3  13        2.72        1.61      1.29 o 
  -2  -3  13        2.07        1.39      0.82 o 
  -1  -3  13        9.83       10.61      2.66 o 
   0  -3  13        0.83       -0.68      1.51 o 
   1  -3  13        0.00       -0.04      0.68 o 
   2  -3  13       17.62       17.46      1.82 o 
   3  -3  13        3.40        4.28      2.21 o 
   4  -3  13        2.69       -0.07      1.68 o 
   5  -3  13        3.52        2.16      1.50 o 
   6  -3  13        2.44        2.36      2.10 o 
  -4  -2  13        1.26       -0.15      1.04 o 
  -3  -2  13        0.01        0.00      0.57 o 
  -2  -2  13        6.21        4.06      2.41 o 
  -1  -2  13       70.48       77.34      9.54 o 
   0  -2  13       37.92       40.14      2.66 o 
   1  -2  13       67.06       62.75      4.95 o 
   2  -2  13        0.84        0.78      1.27 o 
   3  -2  13      206.84      218.68     16.36 o 
   4  -2  13        0.05        1.31      1.20 o 
   5  -2  13        9.24        7.50      3.65 o 
   6  -2  13        3.73        2.17      2.49 o 
  -5  -1  13        0.35        0.27      1.46 o 
  -4  -1  13        1.52        2.06      1.49 o 
  -3  -1  13       24.45       22.56      2.81 o 
  -2  -1  13      108.98      126.14     10.56 o 
  -1  -1  13        0.85       -0.38      0.96 o 
   0  -1  13        0.68       -0.07      0.94 o 
   1  -1  13        9.22       11.28      1.25 o 
   2  -1  13        0.08        0.50      1.15 o 
   3  -1  13       13.70       13.05      2.07 o 
   4  -1  13       25.59       23.89      4.86 o 
   5  -1  13        0.97        0.55      1.55 o 
  -5   0  13        0.12       -0.05      2.30 o 
  -4   0  13        0.01        1.05      0.90 o 
  -3   0  13        9.67       10.46      2.09 o 
  -2   0  13       15.19       14.75      2.10 o 
  -1   0  13        0.78        1.37      1.18 o 
   0   0  13        0.04        1.66      1.34 o 
   1   0  13       12.79       12.55      1.20 o 
   2   0  13      165.89      173.80     14.74 o 
   3   0  13        1.61        1.55      1.67 o 
   4   0  13        1.92        1.64      1.95 o 
   5   0  13        4.24        4.63      2.85 o 
  -6   1  13        0.60        3.86      2.67 o 
  -5   1  13        0.26        0.97      1.89 o 
  -4   1  13       25.97       34.09      5.61 o 
  -3   1  13       97.18      111.81      9.66 o 
  -2   1  13       68.91       79.17      8.76 o 
  -1   1  13       62.99       58.84      4.10 o 
   0   1  13        0.12       -0.72      1.25 o 
   1   1  13       43.23       42.90      4.38 o 
   2   1  13       50.06       45.82      3.70 o 
   3   1  13        0.00        1.59      1.85 o 
   4   1  13        0.34        0.08      1.54 o 
  -6   2  13        0.35       -1.13      1.85 o 
  -5   2  13        0.80        0.62      2.33 o 
  -4   2  13        2.93        3.05      1.99 o 
  -3   2  13        5.17        3.31      2.06 o 
  -2   2  13        0.98        1.09      1.67 o 
  -1   2  13        2.86        1.56      1.80 o 
   0   2  13        0.18       -1.24      1.42 o 
   1   2  13       74.35       78.28      6.40 o 
   2   2  13       20.77       23.86      4.50 o 
   3   2  13       12.45       16.75      7.71 o 
   4   2  13        0.68        0.16      1.41 o 
  -6   3  13        1.56        3.08      2.91 o 
  -5   3  13       19.61       29.38     12.13 o 
  -4   3  13       56.55        2.02     24.48 o 
  -3   3  13       25.30       17.18      8.05 o 
  -2   3  13        0.32       -1.04      1.80 o 
  -1   3  13        0.59        1.82      1.23 o 
   0   3  13       15.18       18.63      2.20 o 
   1   3  13        1.86        2.70      0.98 o 
   2   3  13        6.82       12.76      4.44 o 
   3   3  13        1.97        0.69      2.02 o 
  -6   4  13        0.01        2.45      2.85 o 
  -5   4  13        0.04       -3.21      2.16 o 
  -4   4  13       15.48        2.98      5.92 o 
  -3   4  13        3.56        2.76      1.31 o 
  -2   4  13        0.01        0.86      1.03 o 
  -1   4  13        1.95        1.21      1.43 o 
   0   4  13        3.61        2.59      2.38 o 
   1   4  13        1.92        1.24      1.45 o 
   2   4  13        0.06        1.08      2.11 o 
  -5   5  13        0.01       -1.45      2.45 o 
  -4   5  13        0.47        0.51      1.68 o 
  -3   5  13        3.99        4.54      2.45 o 
  -2   5  13        0.06       -0.20      1.55 o 
  -1   5  13        3.93        4.39      3.05 o 
   0   5  13        3.67        1.41      2.63 o 
  -4   6  13        0.11       -0.75      1.31 o 
  -3   6  13        0.73       -0.48      1.99 o 
  -2   6  13        0.03       -2.14      1.70 o 
   2  -7  14        0.01       -0.84      2.21 o 
   3  -7  14        0.26       -1.83      2.10 o 
   0  -6  14        1.46        2.30      2.43 o 
   1  -6  14        0.12        1.48      3.23 o 
   2  -6  14        0.72       -2.56      2.24 o 
   3  -6  14        0.66        3.55      2.46 o 
   4  -6  14        0.00       -0.52      1.22 o 
   5  -6  14        1.30        1.71      1.93 o 
  -2  -5  14        0.00        0.93      1.57 o 
  -1  -5  14        2.12        0.45      1.59 o 
   0  -5  14        0.46       -0.51      1.66 o 
   1  -5  14        0.49       -0.04      2.22 o 
   2  -5  14        2.53        2.16      2.88 o 
   3  -5  14       20.11       21.17      6.46 o 
   4  -5  14       18.12       23.13      7.63 o 
   5  -5  14        0.41        0.37      1.66 o 
  -3  -4  14        0.06       -0.63      0.99 o 
  -2  -4  14        0.00       -1.02      1.45 o 
  -1  -4  14        0.22       -0.28      1.76 o 
   0  -4  14        4.31        6.91      3.27 o 
   1  -4  14        3.27        4.50      3.51 o 
   2  -4  14        9.47       14.82      4.42 o 
   3  -4  14        6.64        8.00      1.35 o 
   4  -4  14        2.76        1.30      1.78 o 
   5  -4  14        0.04       -0.46      1.36 o 
   6  -4  14        0.01        0.50      2.05 o 
  -4  -3  14        0.00        2.86      4.37 o 
  -3  -3  14        0.14        0.44      1.11 o 
  -2  -3  14        7.13        2.03      1.62 o 
  -1  -3  14        3.71        5.79      2.12 o 
   0  -3  14        3.08        3.69      2.77 o 
   1  -3  14       50.60       59.57      5.80 o 
   2  -3  14        3.99        2.14      1.68 o 
   3  -3  14        9.26       14.29      1.92 o 
   4  -3  14        3.09        2.13      1.59 o 
   5  -3  14        0.58        1.23      1.78 o 
   6  -3  14        0.46       -1.78      1.99 o 
  -4  -2  14        2.01        1.26      1.01 o 
  -3  -2  14        0.11       -0.05      0.77 o 
  -2  -2  14       16.80       20.53      2.57 o 
  -1  -2  14       63.26       66.75      6.58 o 
   0  -2  14       26.59       28.28      3.10 o 
   1  -2  14        9.09       13.25      3.93 o 
   2  -2  14        1.88        3.07      2.15 o 
   3  -2  14       61.49       66.37      7.04 o 
   4  -2  14        7.92        6.46      2.39 o 
   5  -2  14        1.71       -0.03      1.84 o 
  -5  -1  14        0.07       -0.71      1.20 o 
  -4  -1  14        1.47        1.54      1.10 o 
  -3  -1  14        1.40        1.05      0.95 o 
  -2  -1  14       35.71       41.90      3.37 o 
  -1  -1  14        0.02       -0.09      0.84 o 
   0  -1  14       19.91       18.88      2.24 o 
   1  -1  14        7.61        7.60      2.24 o 
   2  -1  14       11.52       11.53      1.71 o 
   3  -1  14        8.70        8.87      3.41 o 
   4  -1  14        3.83        2.00      1.73 o 
   5  -1  14        2.25        0.68      1.75 o 
  -5   0  14        4.05        4.42      3.13 o 
  -4   0  14        3.14        4.10      1.66 o 
  -3   0  14       55.73       64.01      6.72 o 
  -2   0  14       40.99       40.63      3.51 o 
  -1   0  14       27.61       32.94      3.42 o 
   0   0  14       22.55       17.88      3.70 o 
   1   0  14        2.64        2.58      1.61 o 
   2   0  14      271.79      264.08     27.69 o 
   3   0  14        8.31        6.87      2.39 o 
   4   0  14        2.29        3.85      2.11 o 
   5   0  14        5.35        9.27      5.23 o 
  -5   1  14        1.11        0.61      1.96 o 
  -4   1  14        3.39        4.75      1.89 o 
  -3   1  14       25.26       28.48      3.49 o 
  -2   1  14       52.84       55.34      4.68 o 
  -1   1  14       16.28       12.57      3.04 o 
   0   1  14       37.12       34.87      4.05 o 
   1   1  14        0.72       -1.67      1.29 o 
   2   1  14        4.97        2.09      1.53 o 
   3   1  14        7.28        8.07      4.88 o 
   4   1  14        0.26        0.66      1.47 o 
  -6   2  14        0.14       -0.18      2.75 o 
  -5   2  14        4.39        3.78      3.43 o 
  -4   2  14       34.85       45.22     10.11 o 
  -3   2  14       12.55        9.55      2.41 o 
  -2   2  14        3.86        2.22      2.69 o 
  -1   2  14       14.46       16.05      1.58 o 
   0   2  14       15.27       15.68      2.03 o 
   1   2  14      173.67      186.94     15.02 o 
   2   2  14        0.03       -0.62      1.36 o 
   3   2  14        0.02        1.51      1.25 o 
  -6   3  14        0.61        2.22      2.64 o 
  -5   3  14        0.62        8.68      3.43 o 
  -4   3  14        0.73       -0.32      0.85 o 
  -3   3  14        4.93        3.21      2.48 o 
  -2   3  14       14.17       20.54      2.99 o 
  -1   3  14        9.30        9.01      1.82 o 
   0   3  14        0.59       -0.40      1.34 o 
   1   3  14        4.46        2.79      2.30 o 
   2   3  14        0.04        2.10      1.31 o 
  -5   4  14        0.00        0.68      2.39 o 
  -4   4  14        1.33        1.53      1.32 o 
  -3   4  14        2.90        1.37      1.68 o 
  -2   4  14        4.48        2.13      1.79 o 
  -1   4  14        0.82        0.72      1.74 o 
   0   4  14       18.42       28.30     10.34 o 
   1   4  14        0.23       -2.62      1.78 o 
  -5   5  14        2.34        4.27      3.33 o 
  -4   5  14        0.10        0.59      1.39 o 
  -3   5  14        0.64        1.17      1.35 o 
  -2   5  14        0.00        1.07      1.67 o 
  -1   5  14        0.72        0.20      1.68 o 
   0   5  14        0.25       -1.10      1.73 o 
   0  -6  15        1.25        0.15      2.25 o 
   1  -6  15        0.46        0.39      2.39 o 
   2  -6  15        0.01        2.67      2.14 o 
   3  -6  15        4.49       11.17      6.88 o 
   4  -6  15        6.18       14.96     10.10 o 
  -1  -5  15        0.03        0.11      1.81 o 
   0  -5  15        0.54        1.46      1.99 o 
   1  -5  15        1.23        2.68      3.08 o 
   2  -5  15       15.08       16.34     10.58 o 
   3  -5  15        3.78        6.70      2.24 o 
   4  -5  15        7.13        5.31      3.11 o 
   5  -5  15        0.46        0.70      1.80 o 
  -3  -4  15        0.10        0.00      1.74 o 
  -2  -4  15        0.28        0.12      1.61 o 
  -1  -4  15       11.18        2.70      3.89 o 
   0  -4  15        0.65        1.66      1.77 o 
   1  -4  15        0.04       -1.17      1.66 o 
   2  -4  15        4.58        4.86      1.76 o 
   3  -4  15        0.14       -1.22      1.11 o 
   4  -4  15        1.37        0.23      1.36 o 
   5  -4  15        0.01       -0.91      1.51 o 
  -3  -3  15        2.07       -0.49      1.24 o 
  -2  -3  15        0.94        1.17      1.63 o 
  -1  -3  15        0.73        5.42      1.75 o 
   0  -3  15        3.38        2.14      2.60 o 
   1  -3  15       19.06       19.32      2.03 o 
   2  -3  15        3.24        1.97      1.25 o 
   3  -3  15        4.01        6.90      1.69 o 
   4  -3  15        1.03        1.01      2.00 o 
   5  -3  15        0.68        0.11      2.08 o 
  -4  -2  15        0.14       -0.61      0.90 o 
  -3  -2  15        2.67        2.13      1.51 o 
  -2  -2  15        5.20        4.48      1.32 o 
  -1  -2  15        0.62        0.64      1.30 o 
   0  -2  15        0.07        0.17      0.85 o 
   1  -2  15        3.97        2.30      1.64 o 
   2  -2  15        0.20       -1.40      1.41 o 
   3  -2  15        0.68        1.80      1.33 o 
   4  -2  15        2.49        2.22      2.12 o 
   5  -2  15        0.14       -1.66      2.22 o 
  -5  -1  15        0.39        1.56      1.89 o 
  -4  -1  15        0.71        1.02      1.27 o 
  -3  -1  15        8.40        8.74      1.98 o 
  -2  -1  15        1.31        0.06      0.77 o 
  -1  -1  15        0.20       -1.80      1.41 o 
   0  -1  15        4.04        3.10      1.64 o 
   1  -1  15       13.27       14.25      1.59 o 
   2  -1  15       37.11       31.80      4.90 o 
   3  -1  15        0.49        1.30      1.42 o 
   4  -1  15        3.25        1.30      1.46 o 
   5  -1  15        0.02       -1.08      2.04 o 
  -5   0  15        0.01       -0.61      1.62 o 
  -4   0  15        0.52        0.29      0.76 o 
  -3   0  15        0.04        0.28      1.02 o 
  -2   0  15       41.63       38.69      3.13 o 
  -1   0  15       15.47       17.58      1.86 o 
   0   0  15        1.87       -0.55      1.00 o 
   1   0  15       17.02       20.24      1.97 o 
   2   0  15       21.24       24.01      2.72 o 
   3   0  15        3.23        3.13      1.70 o 
   4   0  15        1.29        3.75      1.67 o 
  -5   1  15        0.37        0.00      1.68 o 
  -4   1  15        9.30       12.69      8.34 o 
  -3   1  15        4.23        3.72      1.44 o 
  -2   1  15        3.91        3.93      2.44 o 
  -1   1  15        9.00       13.29      1.71 o 
   0   1  15       53.64       63.33      5.11 o 
   1   1  15      190.26      181.86     31.41 o 
   2   1  15        0.75        2.93      1.20 o 
   3   1  15        1.36        5.04      2.58 o 
   4   1  15        4.04        1.75      1.63 o 
  -5   2  15        0.60        1.65      2.02 o 
  -4   2  15        9.79        1.57      6.07 o 
  -3   2  15       25.50       13.05      8.88 o 
  -2   2  15        0.42       -0.62      1.28 o 
  -1   2  15        0.30        0.31      1.92 o 
   0   2  15        4.32        5.98      1.56 o 
   1   2  15       32.57       35.37      6.65 o 
   2   2  15        3.63        3.61      1.60 o 
   3   2  15        0.04       -0.03      1.85 o 
  -5   3  15        1.15        1.49      2.98 o 
  -4   3  15       10.34        2.41      3.41 o 
  -3   3  15        0.54        0.16      1.16 o 
  -2   3  15       11.05        7.69      2.71 o 
  -1   3  15        6.59        5.29      1.33 o 
   0   3  15       23.52       27.69      8.55 o 
   1   3  15        4.00        6.86      2.34 o 
   2   3  15        4.95        4.29      2.84 o 
  -5   4  15       10.39       14.57      9.83 o 
  -4   4  15        3.30        2.00      1.04 o 
  -3   4  15        0.11        1.20      1.59 o 
  -2   4  15        1.01        0.20      1.61 o 
  -1   4  15        0.14        1.18      1.92 o 
   0   4  15       38.73       44.55     21.72 o 
   1   4  15        0.16       -0.17      2.09 o 
  -4   5  15        0.06        0.09      1.65 o 
  -3   5  15        0.76        0.90      1.69 o 
  -2   5  15        0.15        0.08      1.74 o 
  -1   5  15        0.75        1.31      2.14 o 
   0  -6  16        0.44        4.25      6.86 o 
   1  -6  16        1.57        1.86      2.74 o 
   2  -6  16        1.02        3.33      3.26 o 
   3  -6  16        0.48        0.23      2.89 o 
   4  -6  16        0.45        0.47      3.46 o 
  -1  -5  16        0.00        0.29      2.17 o 
   0  -5  16        2.20        2.08      1.92 o 
   1  -5  16        0.31       -0.27      2.38 o 
   2  -5  16        0.06        0.94      1.93 o 
   3  -5  16        1.09        0.58      1.15 o 
   4  -5  16        0.33        1.24      2.03 o 
   5  -5  16        0.03        0.43      1.58 o 
  -2  -4  16        1.70       -0.07      1.45 o 
  -1  -4  16        0.31        2.36      1.77 o 
   0  -4  16        1.78        0.74      1.87 o 
   1  -4  16        3.15        3.78      2.49 o 
   2  -4  16        0.85        0.09      1.46 o 
   3  -4  16        6.86        7.22      3.73 o 
   4  -4  16        0.68        1.61      2.07 o 
   5  -4  16        3.59        3.46      2.93 o 
  -3  -3  16       11.52        0.27      4.55 o 
  -2  -3  16        3.32        2.03      2.63 o 
  -1  -3  16        9.24        5.93      3.01 o 
   0  -3  16        0.03        0.24      0.54 o 
   1  -3  16       10.66        8.37      1.27 o 
   2  -3  16        2.63        2.44      1.28 o 
   3  -3  16        4.25        3.34      1.85 o 
   4  -3  16        0.00        0.00      1.65 o 
   5  -3  16        0.04       -1.34      2.22 o 
  -4  -2  16        0.22        1.19      1.21 o 
  -3  -2  16        0.89        1.12      1.05 o 
  -2  -2  16       29.83       27.74      9.04 o 
  -1  -2  16        3.15        4.60      1.53 o 
   0  -2  16        2.87        8.06      2.30 o 
   1  -2  16       15.88       13.20      2.86 o 
   2  -2  16       27.70       28.31      3.85 o 
   4  -2  16        1.83        3.09      2.34 o 
   5  -2  16        1.10        0.07      2.18 o 
  -4  -1  16        2.53        1.54      1.10 o 
  -3  -1  16        0.00       -0.59      0.80 o 
  -2  -1  16        9.84       13.40      1.90 o 
  -1  -1  16        0.01        1.63      1.92 o 
   0  -1  16       17.85       16.79      2.21 o 
   1  -1  16       14.70       17.21      1.65 o 
   2  -1  16        5.48        5.59      1.75 o 
   3  -1  16       24.38       21.86      6.53 o 
   4  -1  16        0.06        0.16      1.46 o 
  -5   0  16        0.25       -0.21      1.96 o 
  -4   0  16        0.32       -0.70      0.57 o 
  -3   0  16       44.01       58.48     17.54 o 
  -2   0  16        0.52        0.48      1.06 o 
  -1   0  16        0.54       -0.34      1.29 o 
   0   0  16       47.14       39.47      4.49 o 
   1   0  16       67.51       71.21      8.16 o 
   2   0  16       51.63       46.19      8.51 o 
   3   0  16        0.09        0.07      1.44 o 
   4   0  16        0.17        1.46      1.57 o 
  -5   1  16        0.00       -0.90      2.84 o 
  -4   1  16        0.90        0.25      1.47 o 
  -3   1  16        1.93        2.62      0.91 o 
  -2   1  16        0.31       -1.92      1.19 o 
  -1   1  16        3.63        6.17      2.17 o 
   0   1  16        7.00       12.79      2.40 o 
   1   1  16       49.26       45.07      6.01 o 
   2   1  16       19.27        6.12      5.75 o 
   3   1  16        5.31       10.07      3.22 o 
  -5   2  16        2.08        3.20      2.47 o 
  -4   2  16       15.90        1.42     10.04 o 
  -3   2  16        5.89        4.50      2.85 o 
  -2   2  16        5.21        4.95      1.18 o 
  -1   2  16        4.86        6.96      1.49 o 
   0   2  16        0.71        0.12      1.21 o 
   1   2  16        0.93        1.77      1.94 o 
   2   2  16        0.02        1.40      1.64 o 
   3   2  16        0.03       -0.16      2.73 o 
  -5   3  16        0.02       -2.03      2.55 o 
  -4   3  16        0.05        0.54      0.90 o 
  -3   3  16        0.12        0.16      1.68 o 
  -2   3  16        0.59        3.53      2.56 o 
  -1   3  16        1.86        4.81      2.58 o 
   0   3  16        2.40        3.45      1.75 o 
   1   3  16        0.14       -1.11      1.70 o 
   2   3  16        0.00        1.06      1.88 o 
  -4   4  16        3.43        1.10      2.03 o 
  -3   4  16        0.00       -2.17      1.36 o 
  -2   4  16        0.48        1.35      1.83 o 
  -1   4  16        0.03        0.81      2.70 o 
   0   4  16        1.78        1.93      2.19 o 
  -3   5  16        0.37       -0.85      1.69 o 
  -2   5  16        0.00        0.40      1.93 o 
   1  -6  17        0.35        1.62      2.46 o 
   2  -6  17        0.00       -3.30      1.87 o 
   3  -6  17        0.12       -0.16      3.17 o 
  -1  -5  17        0.84        1.22      2.03 o 
   0  -5  17        0.52        2.33      1.99 o 
   1  -5  17        0.02        1.06      1.76 o 
   2  -5  17        4.17        9.12      3.64 o 
   3  -5  17        1.04       -1.03      2.82 o 
   4  -5  17        0.00        0.65      1.36 o 
  -2  -4  17        1.22       -0.27      1.79 o 
  -1  -4  17        0.00        0.37      1.56 o 
   0  -4  17        0.40        1.57      1.93 o 
   1  -4  17        0.45       -0.11      2.07 o 
   2  -4  17        0.24       -0.98      0.69 o 
   3  -4  17        0.11       -0.29      1.11 o 
   4  -4  17        0.14        0.61      1.53 o 
  -3  -3  17        0.71        0.26      0.98 o 
  -2  -3  17        7.17        4.46      2.74 o 
  -1  -3  17        0.59       -1.13      1.80 o 
   0  -3  17        4.03        0.88      1.82 o 
   1  -3  17        2.46        3.60      1.11 o 
   2  -3  17        0.04       -0.18      1.42 o 
   3  -3  17        9.27       13.35      7.08 o 
   4  -3  17        0.18        2.83      1.70 o 
   5  -3  17        0.84        0.79      2.31 o 
  -3  -2  17        0.16        0.28      0.83 o 
  -2  -2  17        0.86        0.90      0.85 o 
  -1  -2  17        0.03        0.38      0.97 o 
   0  -2  17        1.52        3.20      1.03 o 
   1  -2  17        0.67        0.55      1.33 o 
   2  -2  17        0.13        1.26      1.11 o 
   3  -2  17        6.04        4.81      3.17 o 
   4  -2  17       10.51       12.14      3.10 o 
  -4  -1  17        0.51        0.02      1.40 o 
  -3  -1  17        6.11        6.30      1.95 o 
  -2  -1  17        1.61        1.21      1.27 o 
  -1  -1  17        0.00       -0.93      1.14 o 
   0  -1  17       10.85       10.48      1.68 o 
   1  -1  17        0.11        1.18      1.30 o 
   2  -1  17       22.50       15.59      3.01 o 
   3  -1  17        0.42        0.97      1.42 o 
   4  -1  17        0.02       -0.75      1.55 o 
  -4   0  17        0.32       -0.73      1.53 o 
  -3   0  17        3.54        2.25      1.24 o 
  -2   0  17       19.54       19.45      3.54 o 
  -1   0  17       16.33       16.01      2.28 o 
   0   0  17        0.70       -0.78      1.45 o 
   1   0  17        0.30        2.31      1.44 o 
   2   0  17        1.49        1.83      1.73 o 
   3   0  17        0.21       -0.20      1.44 o 
   4   0  17        0.00        0.59      2.07 o 
  -5   1  17        0.25        0.61      1.64 o 
  -4   1  17        1.81        0.45      1.98 o 
  -3   1  17       14.95        4.20      7.92 o 
  -2   1  17        0.31        1.46      0.81 o 
  -1   1  17       22.06       19.50      2.75 o 
   0   1  17       10.30       18.94      3.65 o 
   1   1  17        0.41        2.26      1.58 o 
   2   1  17        1.22        3.66      2.12 o 
   3   1  17        2.49        0.04      2.57 o 
  -5   2  17        1.73        3.18      4.26 o 
  -4   2  17        4.82        3.23      2.00 o 
  -3   2  17        6.20        6.98      2.32 o 
  -2   2  17        1.11       -0.53      1.44 o 
  -1   2  17        6.56        7.72      2.82 o 
   0   2  17        7.38        4.83      3.01 o 
   1   2  17       14.96       14.95      7.15 o 
   2   2  17        0.62        2.40      2.28 o 
  -4   3  17        7.69       10.30      6.61 o 
  -3   3  17        1.60       -0.34      2.15 o 
  -2   3  17        4.68        3.93      2.05 o 
  -1   3  17        2.91        6.79      4.18 o 
   0   3  17        3.58        2.29      1.56 o 
   1   3  17        0.32        0.64      1.76 o 
  -4   4  17        0.19        1.32      2.89 o 
  -3   4  17        0.32        0.96      1.73 o 
  -2   4  17        2.91        2.13      2.26 o 
  -1   4  17        1.32        0.37      2.60 o 
   0   4  17       13.31       19.77     12.79 o 
   0  -5  18        0.20        0.15      2.22 o 
   1  -5  18        0.01       -0.55      2.93 o 
   2  -5  18        0.88       -1.06      2.38 o 
   3  -5  18        3.87        0.65      4.46 o 
   4  -5  18        0.05       -1.24      1.54 o 
  -1  -4  18        0.11       -0.14      1.79 o 
   0  -4  18        1.87        6.83      2.67 o 
   1  -4  18        0.59        0.49      2.03 o 
   2  -4  18        1.15        0.94      1.12 o 
   3  -4  18        6.33        9.25      2.50 o 
   4  -4  18        1.46        2.21      2.02 o 
  -2  -3  18        1.21        1.77      2.17 o 
  -1  -3  18        1.78        2.62      2.48 o 
   0  -3  18        1.63        0.41      1.55 o 
   1  -3  18        0.70        0.29      1.19 o 
   2  -3  18        0.06       -0.23      1.83 o 
   3  -3  18        0.22       -0.41      1.35 o 
   4  -3  18        0.00       -0.16      2.14 o 
  -3  -2  18        0.14        0.15      1.53 o 
  -2  -2  18        1.53        1.37      0.94 o 
  -1  -2  18        0.21       -1.21      0.82 o 
   0  -2  18        1.16        0.88      1.26 o 
   1  -2  18        2.39        2.28      2.11 o 
   2  -2  18       13.70       17.39      9.35 o 
   3  -2  18        1.54        2.51      1.92 o 
   4  -2  18        0.74       -0.34      1.66 o 
  -4  -1  18        0.45       -0.09      1.26 o 
  -3  -1  18        1.15        0.85      0.86 o 
  -2  -1  18        2.01        2.07      1.56 o 
  -1  -1  18        2.91        5.83      2.04 o 
   0  -1  18        7.64        8.05      1.76 o 
   1  -1  18        1.64        0.58      1.67 o 
   2  -1  18        1.04        2.52      2.02 o 
   3  -1  18        0.00       -0.92      1.66 o 
   4  -1  18        0.04        1.42      1.61 o 
  -4   0  18        0.03        0.68      1.93 o 
  -3   0  18        1.81        0.66      1.68 o 
  -2   0  18        3.70        5.57      3.13 o 
  -1   0  18        2.18        3.35      1.01 o 
   0   0  18        8.29        9.73      2.24 o 
   1   0  18        5.53        2.70      1.80 o 
   2   0  18        1.04        0.98      1.67 o 
   3   0  18        3.03        8.00      4.04 o 
  -4   1  18        2.77        2.72      2.42 o 
  -3   1  18        0.17        0.42      1.14 o 
  -2   1  18        0.80       -0.68      1.43 o 
  -1   1  18        4.64        2.20      1.80 o 
   0   1  18        3.99        5.31      2.95 o 
   1   1  18       12.64       17.37      6.04 o 
   2   1  18        0.14        1.76      1.39 o 
   3   1  18        1.72        3.89      3.15 o 
  -4   2  18        6.14        3.59      4.19 o 
  -3   2  18        1.21        2.78      1.38 o 
  -2   2  18        8.36        9.59      2.85 o 
  -1   2  18        0.17        1.57      1.92 o 
   0   2  18        0.00        0.84      1.85 o 
   1   2  18        0.00       -0.44      1.62 o 
   2   2  18        0.00       -0.89      1.85 o 
  -4   3  18        1.09        1.84      2.36 o 
  -3   3  18        2.02        3.74      3.20 o 
  -2   3  18        0.14        0.92      1.54 o 
  -1   3  18        0.02        2.09      1.88 o 
   0   3  18       12.11       20.01     11.28 o 
   1   3  18        1.17        2.21      2.54 o 
  -3   4  18        0.60       -0.21      1.73 o 
  -2   4  18        0.48       -1.83      1.24 o 
  -1   4  18        0.31       -0.68      2.17 o 
   1  -5  19        1.13        1.03      2.55 o 
   2  -5  19        1.80        7.49      4.76 o 
   3  -5  19        0.83        0.00      2.43 o 
  -1  -4  19        0.36       -2.33      1.98 o 
   0  -4  19        0.03       -0.95      2.22 o 
   1  -4  19        0.01       -0.24      2.14 o 
   2  -4  19        1.15       -2.75      3.78 o 
   3  -4  19        0.00       -0.57      1.42 o 
  -2  -3  19        0.56        0.98      2.16 o 
  -1  -3  19        0.16       -1.51      2.00 o 
   0  -3  19        4.06        9.34      5.91 o 
   1  -3  19        3.22        0.55      1.45 o 
   2  -3  19        0.40       -0.45      1.20 o 
   3  -3  19        2.42        3.82      2.00 o 
   4  -3  19        2.73        0.65      3.45 o 
  -3  -2  19        0.27        0.14      1.62 o 
  -2  -2  19        0.05        1.16      1.05 o 
  -1  -2  19        1.68        1.41      1.45 o 
   0  -2  19        1.86        0.30      1.40 o 
   1  -2  19        0.31        2.15      2.00 o 
   2  -2  19        0.82        1.28      1.82 o 
   3  -2  19        0.26       -0.83      1.73 o 
   4  -2  19        5.13        7.64      4.80 o 
  -3  -1  19        0.17       -0.38      1.02 o 
  -2  -1  19        0.81        1.20      1.24 o 
  -1  -1  19        0.41        0.22      1.19 o 
   0  -1  19       13.01       11.05      6.03 o 
   1  -1  19        3.25        2.85      2.15 o 
   2  -1  19        0.39        0.29      2.35 o 
   3  -1  19        3.57        3.00      2.58 o 
  -4   0  19        0.22        0.96      2.37 o 
  -3   0  19        3.04       -0.16      1.06 o 
  -2   0  19        0.01       -0.79      1.37 o 
  -1   0  19        6.39        7.75      4.22 o 
   0   0  19        9.04       12.14      6.44 o 
   1   0  19        0.10        0.45      1.81 o 
   2   0  19        0.08        0.72      1.35 o 
   3   0  19        4.56        2.86      2.72 o 
  -4   1  19        0.21        0.98      2.20 o 
  -3   1  19        0.04        0.27      1.11 o 
  -2   1  19        0.53       -0.55      1.32 o 
  -1   1  19        1.06        0.47      1.51 o 
   0   1  19        4.51        6.96      3.80 o 
   1   1  19        0.92        0.55      1.82 o 
   2   1  19        0.09        1.09      2.11 o 
  -4   2  19        1.65        2.21      2.77 o 
  -3   2  19        0.77        1.57      1.25 o 
  -2   2  19        1.92        4.74      2.38 o 
  -1   2  19        0.14        0.55      1.96 o 
   0   2  19        4.47        9.14      4.65 o 
   1   2  19        1.55        3.05      2.74 o 
  -3   3  19        0.09       -0.51      1.69 o 
  -2   3  19        0.08       -1.79      1.86 o 
  -1   3  19        0.05       -0.90      1.94 o 
   0   3  19        0.46       -0.04      2.24 o 
   0  -4  20        0.20        0.62      2.80 o 
   1  -4  20        0.88        2.24      2.78 o 
   2  -4  20        0.10        2.48      2.69 o 
   3  -4  20        0.38        0.23      0.94 o 
  -1  -3  20        0.14       -0.06      1.69 o 
   0  -3  20        0.02        0.19      2.46 o 
   1  -3  20        0.00       -1.12      0.95 o 
   2  -3  20        0.02       -0.22      1.53 o 
   3  -3  20        1.01        1.33      1.69 o 
  -2  -2  20        0.16       -0.56      1.80 o 
  -1  -2  20        0.74        0.96      0.91 o 
   0  -2  20        1.41        0.08      1.06 o 
   1  -2  20        2.52        3.41      1.98 o 
   2  -2  20        1.20       -0.30      1.74 o 
   3  -2  20        1.16       -1.32      1.68 o 
  -3  -1  20        0.34        0.26      1.15 o 
  -2  -1  20        0.01       -0.04      1.34 o 
  -1  -1  20        0.00       -0.49      1.07 o 
   0  -1  20        1.09       -0.08      1.67 o 
   1  -1  20        1.52        1.87      1.50 o 
   2  -1  20        0.42       -1.80      2.15 o 
   3  -1  20        3.78        2.23      1.68 o 
  -3   0  20        0.35       -0.51      1.13 o 
  -2   0  20        0.33        1.46      1.52 o 
  -1   0  20        0.07       -2.47      1.57 o 
   0   0  20       26.36       19.13      9.52 o 
   1   0  20       15.91       16.62      4.24 o 
   2   0  20        0.07        0.22      1.65 o 
  -3   1  20        0.31       -0.58      1.19 o 
  -2   1  20        0.09       -0.72      1.34 o 
  -1   1  20        7.19        3.93      1.76 o 
   0   1  20        6.76        2.13      2.04 o 
   1   1  20        3.72        2.52      2.34 o 
  -3   2  20        0.05       -0.96      1.98 o 
  -2   2  20        0.18       -1.00      1.59 o 
  -1   2  20        1.89        2.98      2.70 o 
   0   2  20        1.68        2.13      2.28 o 
   0  -3  21        3.65        8.47      5.35 o 
   1  -3  21        0.19       -0.06      2.23 o 
   2  -3  21        2.51        3.91      2.19 o 
  -1  -2  21        0.52        1.15      2.08 o 
   0  -2  21        0.03        0.83      1.46 o 
   1  -2  21        0.01       -2.44      1.94 o 
   2  -2  21        0.92        0.39      1.72 o 
  -2  -1  21        1.49        0.56      1.62 o 
  -1  -1  21        0.11       -0.11      1.15 o 
   0  -1  21        1.07        2.92      1.85 o 
   1  -1  21        4.61        3.31      2.72 o 
   2  -1  21        0.50        2.53      2.20 o 
  -2   0  21        0.19       -1.44      1.27 o 
  -1   0  21        1.19       -0.90      1.51 o 
   0   0  21        0.59        1.94      1.71 o 
   1   0  21        4.30        2.87      2.93 o 
  -2   1  21        0.00       -1.51      2.35 o 
  -1   1  21        0.06        2.69      2.13 o 
   0   1  21        0.11       -0.75      1.65 o 
   1   1  21        0.04       -0.17      2.08 o 
  -1   2  21        0.22       -0.47      2.17 o 
   0  -2  22        0.20        0.03      1.84 o 
   1  -2  22        3.00        2.46      2.05 o 
  -1  -1  22        1.47        1.14      1.67 o 
   0  -1  22        0.30       -0.61      1.41 o 
   1  -1  22        0.02        0.87      1.89 o 
  -1   0  22        0.51       -1.26      1.52 o 
   0   0  22        1.55        1.80      1.76 o 
                                                 
